# Supplementary material for: The gut microbiota intervenes in glucose tolerance and inflammation by regulating the biosynthesis of taurodeoxycholic acid and carnosine
Source: Front Cell Infect Microbiol. 2024 Aug 14;14:1423662. doi: 10.3389/fcimb.2024.1423662 (PMC11351283; doi:10.3389/fcimb.2024.1423662)
Supplement: Supplementary file 1 [file Table1.xls]

## Sheet: Menu
Table ID	Description
Supplementary Table 1	The differential genera between the T2D and HC groups in Wilcoxon rank-sum test
Supplementary Table 2	All metabolic pathways obtained by mapping the differential species to METACYC database
Supplementary Table 3	Baseline information and clinical tests of all included subjects in the IGT study
Supplementary Table 4	Chi-square analysis based on baseline information of subjects included in 16S rDNA sequencing
Supplementary Table 5	Differential analysis based on baseline information and clinical tests of subjects included in 16S rDNA sequencing
Supplementary Table 6	Chi-square analysis based on baseline information of subjects included in Metabolomics
Supplementary Table 7	Differential analysis based on baseline information and clinical tests of subjects included in Metabolomics
Supplementary Table 8	Chi-square analysis based on baseline information of subjects included in Proteome
Supplementary Table 9	Differential analysis based on baseline information and clinical tests of subjects included in Proteome
Supplementary Table 10	Chi-square analysis based on baseline information of subjects included in mRNA sequencing
Supplementary Table 11	Differential analysis based on baseline information and clinical tests of subjects included in mRNA sequencing
Supplementary Table 12	The differential genera between the IGT and HC groups in Wilcoxon rank-sum test
Supplementary Table 13	The differential genera between the IGT and HC groups in LEfSe analysis
Supplementary Table 14	Differential metabolites between the IGT and HC groups
Supplementary Table 15	Differential proteins between the IGT and HC groups
Supplementary Table 16	DEGs between the IGT and HC groups
Supplementary Table 17	The KOs obtained by assigning 16S rDNA genes to KEGG database
Supplementary Table 18	The differential KOs from the gut microbiota between the IGT and HC groups in the Wilcoxon rank-sum test
Supplementary Table 19	The differential KOs from the gut microbiota between the IGT and HC groups in the LEfSe analysis
Supplementary Table 20	All metabolic pathways obtained by mapping the key differential KOs to KEGG database
Supplementary Table 21	All metabolic pathways obtained by mapping the differential metabolites to KEGG database
Supplementary Table 22	All metabolic pathways obtained by mapping the differential proteins to KEGG database
Supplementary Table 23	All metabolic pathways obtained by mapping the DEGs to KEGG database
Supplementary Table 24	Data availability

## Sheet: Supplementary Table 1
ID	HC: mean rel. freq. (%)	HC: std. dev. (%)	T2D: mean rel. freq. (%)	T2D: std. dev. (%)	P value	P value (corrected)	Difference between means	95.0% lower CI	95.0% upper CI	Note	ERR260147	ERR260147: parent seq. count	ERR260147: rel. freq. (%)	ERR260153	ERR260153: parent seq. count	ERR260153: rel. freq. (%)	ERR260163	ERR260163: parent seq. count	ERR260163: rel. freq. (%)	ERR260170	ERR260170: parent seq. count	ERR260170: rel. freq. (%)	ERR260171	ERR260171: parent seq. count	ERR260171: rel. freq. (%)	ERR260175	ERR260175: parent seq. count	ERR260175: rel. freq. (%)	ERR260180	ERR260180: parent seq. count	ERR260180: rel. freq. (%)	ERR260204	ERR260204: parent seq. count	ERR260204: rel. freq. (%)	ERR260215	ERR260215: parent seq. count	ERR260215: rel. freq. (%)	ERR260216	ERR260216: parent seq. count	ERR260216: rel. freq. (%)	ERR260217	ERR260217: parent seq. count	ERR260217: rel. freq. (%)	ERR260218	ERR260218: parent seq. count	ERR260218: rel. freq. (%)	ERR260221	ERR260221: parent seq. count	ERR260221: rel. freq. (%)
k__Bacteria|p__Firmicutes|c__Clostridia|o__Clostridiales|f__Clostridiales_Family_XI_Incertae_Sedis|g__Anaerococcus	6.56e-07	9.46e-06	0.000119596	0.000897675	0.0360692	0.0360692	-0.00011894	-0.000230093	-7.79e-06		0	780.64	0	0	796.583	0	0	781.273	0	0	792.678	0	0	785.521	0	0	792.48	0	0	796.617	0	0.00108	788.173	0.000137026	0	794.076	0	0	788.533	0	0	797.373	0	0	780.48	0	0	769.915	0
k__Bacteria|p__Firmicutes|c__Clostridia|o__Clostridiales|f__Clostridiales_Family_XI_Incertae_Sedis|g__Finegoldia	3.37e-05	0.000283707	0.000267309	0.00168914	0.0314298	0.0314298	-0.000233591	-0.000446223	-2.1e-05		0	780.64	0	0	796.583	0	0	781.273	0	0	792.678	0	0	785.521	0	0	792.48	0	0	796.617	0	0	788.173	0	0	794.076	0	0	788.533	0	0	797.373	0	0	780.48	0	0	769.915	0
k__Bacteria|p__Firmicutes|c__Clostridia|o__Clostridiales|f__Eubacteriaceae|g__Anaerofustis	9.29e-05	0.000601611	0.000421808	0.00227792	0.028213	0.028213	-0.00032893	-0.000622489	-3.54e-05		0	780.64	0	0	796.583	0	0.00608	781.273	0.000778217	0.03087	792.678	0.00389439	0	785.521	0	0	792.48	0	0.00255	796.617	0.000320104	0	788.173	0	0	794.076	0	0	788.533	0	0	797.373	0	0	780.48	0	0	769.915	0
k__Bacteria|p__Actinobacteria|c__Actinobacteria|o__Coriobacteriales|f__Coriobacteriaceae|g__Gordonibacter	0.000611743	0.00223815	0.00188156	0.00523159	0.000540482	0.000540482	-0.00126981	-0.00198504	-0.000554584		0.01164	780.64	0.00149108	0.00073	796.583	9.16e-05	0.00318	781.273	0.000407028	0	792.678	0	0.00301	785.521	0.000383185	0	792.48	0	0	796.617	0	0.04169	788.173	0.00528945	0	794.076	0	0	788.533	0	0.00122	797.373	0.000153002	0	780.48	0	0.00309	769.915	0.000401343
k__Bacteria|p__Proteobacteria|c__Gammaproteobacteria|o__Pasteurellales|f__Pasteurellaceae|g__Actinobacillus	0.00063085	0.00365679	0.000116241	0.000681424	0.0465971	0.0465971	0.000514609	7.82e-06	0.0010214		0	780.64	0	0	796.583	0	0	781.273	0	0	792.678	0	0	785.521	0	0	792.48	0	0	796.617	0	0	788.173	0	0	794.076	0	0	788.533	0	0	797.373	0	0	780.48	0	0	769.915	0
k__Bacteria|p__Firmicutes|c__Bacilli|o__Lactobacillales|f__Enterococcaceae|g__Enterococcus	0.00197495	0.0116571	0.0186183	0.105153	0.0130727	0.0130727	-0.0166433	-0.0297579	-0.00352876		0.70286	780.64	0.0900364	0.01024	796.583	0.00128549	0	781.273	0	0	792.678	0	0	785.521	0	0	792.48	0	0	796.617	0	0	788.173	0	0	794.076	0	0.25089	788.533	0.0318173	0	797.373	0	0	780.48	0	0	769.915	0
k__Bacteria|p__Actinobacteria|c__Actinobacteria|o__Coriobacteriales|f__Coriobacteriaceae|g__Eggerthella	0.00622463	0.0188691	0.011493	0.0337864	0.0353094	0.0353094	-0.00526835	-0.0101724	-0.000364277		0	780.64	0	0.00239	796.583	0.000300032	0.05407	781.273	0.00692076	0.59379	792.678	0.0749093	0.12814	785.521	0.0163127	0.04175	792.48	0.00526827	0	796.617	0	0.06867	788.173	0.00871255	0.07464	794.076	0.0093996	0	788.533	0	0.00551	797.373	0.000691019	0	780.48	0	0	769.915	0
k__Bacteria|p__Firmicutes|c__Clostridia|o__Clostridiales|f__Lachnospiraceae|g__Anaerostipes	0.0105386	0.0317362	0.018113	0.0450825	0.0353326	0.0353326	-0.00757438	-0.0146262	-0.000522597		0.06237	780.64	0.0079896	0.20672	796.583	0.0259509	0.19965	781.273	0.0255545	2.9906	792.678	0.377278	0.12394	785.521	0.0157781	0.00107	792.48	0.000135019	0.00984	796.617	0.00123522	0.00744	788.173	0.000943955	0.21171	794.076	0.0266612	0.01462	788.533	0.00185408	0.21989	797.373	0.0275768	0.72312	780.48	0.0926507	0.1009	769.915	0.0131054
k__Bacteria|p__Firmicutes|c__Erysipelotrichia|o__Erysipelotrichales|f__Erysipelotrichaceae|g__Coprobacillus	0.0134688	0.0470074	0.0334023	0.0933499	0.00317007	0.00317007	-0.0199335	-0.0331323	-0.00673472		0.00584	780.64	0.000748104	0	796.583	0	0	781.273	0	1.22444	792.678	0.154469	0	785.521	0	0	792.48	0	0	796.617	0	1.00846	788.173	0.127949	0.02151	794.076	0.00270881	0	788.533	0	0	797.373	0	0	780.48	0	0	769.915	0
k__Bacteria|p__Firmicutes|c__Bacilli|o__Lactobacillales|f__Lactobacillaceae|g__Lactobacillus	0.0205675	0.181645	0.131603	0.535282	0.00217588	0.00217588	-0.111035	-0.181728	-0.0403422		0.2314	780.64	0.0296423	0.05729	796.583	0.00719197	0	781.273	0	0	792.678	0	0.05242	785.521	0.00667328	0	792.48	0	0	796.617	0	0.01531	788.173	0.00194247	0.03724	794.076	0.00468973	0.01236	788.533	0.00156747	0.0326	797.373	0.00408842	0	780.48	0	0	769.915	0
k__Bacteria|p__Firmicutes|c__Negativicutes|o__Selenomonadales|f__Veillonellaceae|g__Megasphaera	0.0298584	0.158942	0.118305	0.452468	0.00399424	0.00399424	-0.088447	-0.148462	-0.0284321		0	780.64	0	0	796.583	0	0	781.273	0	0	792.678	0	0	785.521	0	0	792.48	0	0	796.617	0	0	788.173	0	0	794.076	0	0	788.533	0	0	797.373	0	0	780.48	0	0.04242	769.915	0.0055097
k__Bacteria|p__Firmicutes|c__Negativicutes|o__Selenomonadales|f__Acidaminococcaceae|g__Acidaminococcus	0.0410227	0.162679	0.00739153	0.0724416	0.00336669	0.00336669	-0.0336312	-0.0560383	-0.0112241		0	780.64	0	0	796.583	0	0	781.273	0	0	792.678	0	0	785.521	0	0.15818	792.48	0.0199601	0	796.617	0	0	788.173	0	0	794.076	0	0	788.533	0	0	797.373	0	0	780.48	0	0	769.915	0
k__Bacteria|p__Firmicutes|c__Erysipelotrichia|o__Erysipelotrichales|f__Erysipelotrichaceae|g__Erysipelotrichaceae_noname	0.0451947	0.120041	0.0839613	0.195875	0.00942132	0.00942132	-0.0387666	-0.0679813	-0.00955193		0.21671	780.64	0.0277605	2.1444	796.583	0.2692	1.61927	781.273	0.207261	2.64697	792.678	0.333927	0.18338	785.521	0.023345	1.46279	792.48	0.184584	9.514	796.617	1.1943	3.00388	788.173	0.381119	0	794.076	0	0.00698	788.533	0.000885188	0.00627	797.373	0.000786332	0.15828	780.48	0.0202798	0.00455	769.915	0.000590975
k__Bacteria|p__Actinobacteria|c__Actinobacteria|o__Coriobacteriales|f__Coriobacteriaceae|g__Collinsella	0.046611	0.083644	0.0933793	0.156062	4.93e-05	4.93e-05	-0.0467683	-0.0691745	-0.0243621		0.2168	780.64	0.0277721	1.94296	796.583	0.243912	3.65159	781.273	0.46739	2.2571	792.678	0.284743	1.51413	785.521	0.192755	2.56501	792.48	0.323669	4.16968	796.617	0.523423	1.59937	788.173	0.202921	3.42785	794.076	0.431678	0.05349	788.533	0.00678348	0.96096	797.373	0.120516	0.69637	780.48	0.0892233	1.03208	769.915	0.134051
k__Bacteria|p__Proteobacteria|c__Gammaproteobacteria|o__Pasteurellales|f__Pasteurellaceae|g__Haemophilus	0.0540869	0.167536	0.0204036	0.0825488	0.00855493	0.00855493	0.0336834	0.0086419	0.0587249		0.02073	780.64	0.00265551	0.17679	796.583	0.0221936	0	781.273	0	0	792.678	0	0	785.521	0	0	792.48	0	0	796.617	0	0	788.173	0	0.14939	794.076	0.0188131	0	788.533	0	0	797.373	0	0.0814	780.48	0.0104295	0.04533	769.915	0.00588767
k__Bacteria|p__Firmicutes|c__Negativicutes|o__Selenomonadales|f__Veillonellaceae|g__Dialister	0.0803746	0.246878	0.141668	0.358306	0.0308071	0.0308071	-0.061293	-0.116896	-0.00569046		4.84279	780.64	0.620361	1.02364	796.583	0.128504	0	781.273	0	3.44229	792.678	0.434261	0	785.521	0	0	792.48	0	0	796.617	0	0	788.173	0	3.69575	794.076	0.465415	2.35535	788.533	0.2987	2.85911	797.373	0.358566	2.23818	780.48	0.28677	0	769.915	0
k__Bacteria|p__Verrucomicrobia|c__Verrucomicrobiae|o__Verrucomicrobiales|f__Verrucomicrobiaceae|g__Akkermansia	0.0923171	0.273216	0.197293	0.494949	0.00416663	0.00416663	-0.104975	-0.17659	-0.0333607		8.04138	780.64	1.0301	0	796.583	0	7.33793	781.273	0.939228	0.00071	792.678	8.96e-05	2.36676	785.521	0.301298	2.69801	792.48	0.340451	0.01008	796.617	0.00126535	3.51096	788.173	0.445455	0.61605	794.076	0.0775807	3.66701	788.533	0.465042	2.44535	797.373	0.306676	2.23957	780.48	0.286948	0.36449	769.915	0.0473416
k__Bacteria|p__Firmicutes|c__Clostridia|o__Clostridiales|f__Lachnospiraceae|g__Dorea	0.10761	0.164431	0.165073	0.23774	0.00237117	0.00237117	-0.0574628	-0.0944071	-0.0205184		0.18272	780.64	0.0234064	1.79388	796.583	0.225197	3.97621	781.273	0.50894	2.21033	792.678	0.278843	1.28239	785.521	0.163253	3.42943	792.48	0.432746	11.7134	796.617	1.4704	4.75422	788.173	0.603195	1.30745	794.076	0.16465	2.08068	788.533	0.263867	2.04967	797.373	0.257053	0.7465	780.48	0.0956463	0.83208	769.915	0.108074
k__Bacteria|p__Firmicutes|c__Clostridia|o__Clostridiales|f__Lachnospiraceae|g__Coprococcus	0.161784	0.291209	0.233363	0.480533	0.0495033	0.0495033	-0.0715789	-0.143002	-0.000156206		0.56227	780.64	0.0720268	3.88042	796.583	0.487133	0.39636	781.273	0.0507326	2.68605	792.678	0.338857	2.98743	785.521	0.380312	1.64701	792.48	0.20783	11.5447	796.617	1.44922	2.19881	788.173	0.278975	2.23138	794.076	0.281003	1.63935	788.533	0.207899	1.86058	797.373	0.233339	7.01042	780.48	0.898219	3.03858	769.915	0.394665
k__Bacteria|p__Firmicutes|c__Clostridia|o__Clostridiales|f__Clostridiaceae|g__Clostridium	0.162622	0.30709	0.283481	0.7532	0.0204966	0.0204966	-0.120859	-0.222975	-0.0187418		0.88582	780.64	0.113474	0.05517	796.583	0.00692583	0.1246	781.273	0.0159483	1.01351	792.678	0.127859	0.98495	785.521	0.125388	0.13787	792.48	0.0173973	0.03262	796.617	0.00409481	2.00026	788.173	0.253784	0.27685	794.076	0.0348644	0	788.533	0	0.34188	797.373	0.0428758	0.13154	780.48	0.0168537	0.06604	769.915	0.00857758
k__Bacteria|p__Bacteroidetes|c__Bacteroidia|o__Bacteroidales|f__Porphyromonadaceae|g__Parabacteroides	0.314338	0.396424	0.396068	0.481499	0.0462133	0.0462133	-0.0817301	-0.162082	-0.00137828		0.62329	780.64	0.0798434	0.48557	796.583	0.0609566	1.22512	781.273	0.156811	3.961	792.678	0.499698	1.76349	785.521	0.224499	0.48807	792.48	0.0615876	0.07296	796.617	0.00915873	0.69914	788.173	0.0887038	0.16615	794.076	0.0209237	1.26337	788.533	0.160218	0.69904	797.373	0.0876679	2.63574	780.48	0.337708	2.30367	769.915	0.299211
k__Bacteria|p__Firmicutes|c__Clostridia|o__Clostridiales|f__Lachnospiraceae|g__Blautia	0.323818	0.372802	0.423059	0.46475	0.0112888	0.0112888	-0.0992404	-0.175903	-0.0225777		1.78336	780.64	0.228448	17.3285	796.583	2.17535	5.92404	781.273	0.758255	5.38075	792.678	0.678806	4.57543	785.521	0.582471	3.99126	792.48	0.503641	2.69857	796.617	0.338754	11.3117	788.173	1.43518	7.3548	794.076	0.926208	2.23976	788.533	0.284041	3.39796	797.373	0.426144	2.13514	780.48	0.273568	1.21324	769.915	0.157581
k__Bacteria|p__Firmicutes|c__Clostridia|o__Clostridiales|f__Ruminococcaceae|g__Subdoligranulum	0.407552	0.657701	0.672003	0.917415	0.000357862	0.000357862	-0.264451	-0.408949	-0.119953		17.8068	780.64	2.28105	3.06932	796.583	0.385311	17.4796	781.273	2.23733	3.84492	792.678	0.485054	11.6076	785.521	1.4777	6.29636	792.48	0.794513	2.61134	796.617	0.327804	11.4312	788.173	1.45034	4.1586	794.076	0.523703	10.1946	788.533	1.29286	2.0675	797.373	0.259289	8.54671	780.48	1.09506	27.1256	769.915	3.52319
k__Bacteria|p__Firmicutes|c__Clostridia|o__Clostridiales|f__Lachnospiraceae|g__Roseburia	0.486468	0.616666	0.30236	0.417396	0.000280221	0.000280221	0.184108	0.085441	0.282774		0.16163	780.64	0.0207048	2.65859	796.583	0.333749	0.48468	781.273	0.0620372	0.16991	792.678	0.0214349	5.28923	785.521	0.673341	0.53249	792.48	0.0671928	1.71153	796.617	0.21485	0.86774	788.173	0.110095	3.38121	794.076	0.425804	0.95721	788.533	0.121391	1.24055	797.373	0.15558	10.9512	780.48	1.40313	0.69265	769.915	0.0899645
k__Bacteria|p__Actinobacteria|c__Actinobacteria|o__Bifidobacteriales|f__Bifidobacteriaceae|g__Bifidobacterium	0.564127	1.05241	0.208588	0.475615	2.22e-06	2.22e-06	-0.355539	-0.500914	-0.210164		0.50967	780.64	0.0652887	3.69631	796.583	0.464021	0.04033	781.273	0.00516209	5.76511	792.678	0.727295	1.59294	785.521	0.202788	14.3654	792.48	1.81272	3.28705	796.617	0.412626	8.27455	788.173	1.04984	6.39242	794.076	0.805013	1.44716	788.533	0.183526	6.24131	797.373	0.782734	3.6676	780.48	0.469916	1.35344	769.915	0.175791
k__Bacteria|p__Firmicutes|c__Clostridia|o__Clostridiales|f__Ruminococcaceae|g__Ruminococcus	0.757132	0.887828	0.546748	0.689116	0.00438404	0.00438404	-0.210384	-0.354773	-0.065994		3.99755	780.64	0.512086	11.5599	796.583	1.45118	29.9053	781.273	3.82776	1.28044	792.678	0.161533	11.5472	785.521	1.47001	18.3114	792.48	2.31064	21.7282	796.617	2.72756	15.6562	788.173	1.98639	14.0948	794.076	1.775	0.90308	788.533	0.114527	8.72479	797.373	1.09419	5.2717	780.48	0.675443	2.84602	769.915	0.369654
k__Bacteria|p__Firmicutes|c__Clostridia|o__Clostridiales|f__Ruminococcaceae|g__Faecalibacterium	0.821326	0.742389	0.638068	0.637845	0.00521432	0.00521432	0.183258	0.0549903	0.311526		0.62151	780.64	0.0796154	3.75114	796.583	0.470904	3.56311	781.273	0.456065	3.50826	792.678	0.442583	8.12193	785.521	1.03395	3.34481	792.48	0.422068	6.70502	796.617	0.841687	0.60782	788.173	0.0771176	11.9477	794.076	1.5046	13.4326	788.533	1.70349	4.51276	797.373	0.565953	8.22893	780.48	1.05434	5.47055	769.915	0.71054
k__Bacteria|p__Bacteroidetes|c__Bacteroidia|o__Bacteroidales|f__Prevotellaceae|g__Prevotella	1.38837	2.67989	0.552053	1.48675	7.29e-05	7.29e-05	0.836321	0.427048	1.24559		0.00105	780.64	0.000134505	0	796.583	0	0	781.273	0	0	792.678	0	0.0006	785.521	7.64e-05	0	792.48	0	0.66365	796.617	0.0833085	0	788.173	0	0	794.076	0	0	788.533	0	0	797.373	0	0	780.48	0	5.95637	769.915	0.77364
k__Bacteria|p__Bacteroidetes|c__Bacteroidia|o__Bacteroidales|f__Bacteroidaceae|g__Bacteroides	3.96204	2.93938	3.31492	2.71191	0.0152846	0.0152846	0.647119	0.124842	1.1694		8.88899	780.64	1.13868	7.24501	796.583	0.909511	2.70993	781.273	0.346861	16.8099	792.678	2.12064	30.0171	785.521	3.8213	2.84314	792.48	0.358765	0.11926	796.617	0.0149708	12.3256	788.173	1.56382	4.61222	794.076	0.580828	7.94068	788.533	1.00702	8.2972	797.373	1.04057	21.8792	780.48	2.8033	11.003	769.915	1.42912
T2D	Type-2 diabetes
HC	Healthy control
[truncated: 206 more columns]

## Sheet: Supplementary Table 2
Pathway	Species	P value	P value (corrected)	Effect size	Note	T2D: mean rel. freq. (%)	T2D: std. dev. (%)	HC: mean rel. freq. (%)	HC: std. dev. (%)	ERR260147	ERR260147: parent seq. count	ERR260147: rel. freq. (%)	ERR260153	ERR260153: parent seq. count	ERR260153: rel. freq. (%)	ERR260163	ERR260163: parent seq. count	ERR260163: rel. freq. (%)	ERR260170	ERR260170: parent seq. count	ERR260170: rel. freq. (%)	ERR260171	ERR260171: parent seq. count	ERR260171: rel. freq. (%)	ERR260175	ERR260175: parent seq. count	ERR260175: rel. freq. (%)	ERR260180	ERR260180: parent seq. count	ERR260180: rel. freq. (%)	ERR260204	ERR260204: parent seq. count	ERR260204: rel. freq. (%)	ERR260215	ERR260215: parent seq. count	ERR260215: rel. freq. (%)	ERR260216	ERR260216: parent seq. count	ERR260216: rel. freq. (%)	ERR260217	ERR260217: parent seq. count	ERR260217: rel. freq. (%)	ERR260218	ERR260218: parent seq. count	ERR260218: rel. freq. (%)	ERR260221	ERR260221: parent seq. count	ERR260221: rel. freq. (%)	ERR260223
7ALPHADEHYDROX-PWY: cholate degradation (bacteria, anaerobic)	g__Lachnospiraceae_noname.s__Lachnospiraceae_bacterium_5_1_57FAA	0.0310633	0.0310633	0.0100457		3.75e-06	2.4e-05	1.52e-05	7.29e-05	0	0.497732	0	0	0.466807	0	0	0.451593	0	0	0.598724	0	0	0.502257	0	0	0.565575	0	0	0.496161	0	0	0.52808	0	0	0.512094	0	0	0.437845	0	0	0.606098	0	0	0.395458	0	0	0.370737	0	0
GLCMANNANAUT-PWY: superpathway of N-acetylglucosamine, N-acetylmannosamine and N-acetylneuraminate degradation	g__Dorea.s__Dorea_longicatena	0.00336686	0.00336686	0.018496		0.000297579	0.000707309	0.000556778	0.00109439	0	0.497732	0	3.28e-06	0.466807	0.000702646	6.11e-06	0.451593	0.00135299	5.45e-07	0.598724	9.1e-05	9.75e-07	0.502257	0.000194124	1.46e-05	0.565575	0.00258144	3.39e-05	0.496161	0.00683246	9.38e-06	0.52808	0.00177624	1.08e-06	0.512094	0.000210899	3.9e-06	0.437845	0.000890725	6.84e-06	0.606098	0.00112853	0	0.395458	0	1.22e-06	0.370737	0.000329075	1.21e-05
GLCMANNANAUT-PWY: superpathway of N-acetylglucosamine, N-acetylmannosamine and N-acetylneuraminate degradation	g__Faecalibacterium.s__Faecalibacterium_prausnitzii	0.0393873	0.0393873	0.0091739		0.00628946	0.00569223	0.00522414	0.00535442	1.37e-06	0.497732	0.000275249	1.92e-05	0.466807	0.00411305	1.91e-05	0.451593	0.00422947	2.48e-05	0.598724	0.00414214	4.77e-05	0.502257	0.00949713	4.05e-05	0.565575	0.00716086	3.54e-05	0.496161	0.00713478	2.75e-06	0.52808	0.000520754	5.94e-05	0.512094	0.0115994	5.21e-05	0.437845	0.0118992	3.6e-05	0.606098	0.00593963	2.85e-05	0.395458	0.00720683	2.09e-05	0.370737	0.00563743	3.81e-05
GLCMANNANAUT-PWY: superpathway of N-acetylglucosamine, N-acetylmannosamine and N-acetylneuraminate degradation	g__Haemophilus.s__Haemophilus_parainfluenzae	0.034693	0.034693	0.00963883		0.000266519	0.00092867	0.000111482	0.000636541	0	0.497732	0	2.54e-07	0.466807	5.44e-05	0	0.451593	0	0	0.598724	0	0	0.502257	0	0	0.565575	0	0	0.496161	0	0	0.52808	0	0	0.512094	0	0	0.437845	0	0	0.606098	0	0	0.395458	0	0	0.370737	0	0
GOLPDLCAT-PWY: superpathway of glycerol degradation to 1,3-propanediol	unclassified	0.00519637	0.00519637	0.0168164		0.000187474	0.000292605	0.000276942	0.00037524	0	0.497732	0	1.76e-06	0.466807	0.000377029	2.9e-06	0.451593	0.000642172	2.01e-06	0.598724	0.000335714	2.65e-06	0.502257	0.000527618	4.78e-06	0.565575	0.000845158	6.61e-06	0.496161	0.00133223	0	0.52808	0	9.19e-06	0.512094	0.00179459	0	0.437845	0	4.25e-06	0.606098	0.000701206	0	0.395458	0	1.25e-06	0.370737	0.000337167	3.31e-06
P461-PWY: hexitol fermentation to lactate, formate, ethanol and acetate	unclassified	0.017932	0.017932	0.012093		5.79e-06	4.93e-05	3.61e-05	0.000178649	0	0.497732	0	0	0.466807	0	0	0.451593	0	0	0.598724	0	0	0.502257	0	0	0.565575	0	3.09e-06	0.496161	0.000622781	0	0.52808	0	0	0.512094	0	0	0.437845	0	0	0.606098	0	0	0.395458	0	0	0.370737	0	0
PWY-241: C4 photosynthetic carbon assimilation cycle, NADP-ME type	unclassified	0.00450551	0.00450551	0.0173674		5.06e-05	0.000170117	0.000124887	0.000342376	1.7e-06	0.497732	0.000341549	1.84e-06	0.466807	0.000394167	0	0.451593	0	0	0.598724	0	0	0.502257	0	5.05e-06	0.565575	0.000892897	2.26e-06	0.496161	0.000455497	0	0.52808	0	0	0.512094	0	0	0.437845	0	0	0.606098	0	0	0.395458	0	1.85e-06	0.370737	0.000499007	0
PWY-7013: L-1,2-propanediol degradation	g__Escherichia.s__Escherichia_coli	0.0406107	0.0406107	0.00906223		0.00103865	0.00340416	0.000521321	0.00191705	0.000104483	0.497732	0.0209918	4.13e-05	0.466807	0.00884734	0	0.451593	0	0	0.598724	0	8.42e-07	0.502257	0.000167643	0	0.565575	0	0	0.496161	0	5.14e-06	0.52808	0.000973336	7.56e-07	0.512094	0.000147629	0	0.437845	0	0	0.606098	0	0	0.395458	0	0	0.370737	0	0
PWY-7115: C4 photosynthetic carbon assimilation cycle, NAD-ME type	unclassified	0.0324255	0.0324255	0.00988749		2.13e-05	8.6e-05	4e-05	9.86e-05	0	0.497732	0	0	0.466807	0	0	0.451593	0	0	0.598724	0	0	0.502257	0	8.59e-07	0.565575	0.000151881	1.51e-06	0.496161	0.000304337	0	0.52808	0	0	0.512094	0	0	0.437845	0	0	0.606098	0	0	0.395458	0	0	0.370737	0	0
PWY-7117: C4 photosynthetic carbon assimilation cycle, PEPCK type	unclassified	0.0017604	0.0017604	0.0210222		0.000103638	0.000299057	0.000234489	0.000535101	1.8e-06	0.497732	0.00036164	2.45e-06	0.466807	0.000524842	0	0.451593	0	0	0.598724	0	0	0.502257	0	8.56e-06	0.565575	0.00151351	3.15e-06	0.496161	0.000634874	0	0.52808	0	0	0.512094	0	0	0.437845	0	0	0.606098	0	0	0.395458	0	4.3e-06	0.370737	0.00115985	4.98e-06
PWY-7237: myo-, chiro- and scillo-inositol degradation	g__Blautia.s__Blautia_producta	0.0238907	0.0238907	0.0110193		2.71e-06	1.79e-05	2.43e-05	0.000136413	0	0.497732	0	0	0.466807	0	0	0.451593	0	0	0.598724	0	0	0.502257	0	0	0.565575	0	0	0.496161	0	0	0.52808	0	0	0.512094	0	0	0.437845	0	0	0.606098	0	0	0.395458	0	0	0.370737	0	0
PWY-7237: myo-, chiro- and scillo-inositol degradation	unclassified	0.00393697	0.00393697	0.0178894		0.00149905	0.00183348	0.00210966	0.00254432	2.58e-06	0.497732	0.000518351	5.07e-06	0.466807	0.0010861	1.58e-05	0.451593	0.00349873	3.13e-05	0.598724	0.00522778	1.62e-05	0.502257	0.00322544	2.63e-05	0.565575	0.00465014	5.04e-05	0.496161	0.010158	3.67e-05	0.52808	0.0069497	5.54e-05	0.512094	0.0108183	1.05e-05	0.437845	0.00239811	2.67e-05	0.606098	0.00440523	7.25e-06	0.395458	0.00183332	7.4e-06	0.370737	0.00199603	1.28e-05
PWY-724: superpathway of L-lysine, L-threonine and L-methionine biosynthesis II	g__Coprococcus.s__Coprococcus_catus	0.00162454	0.00162454	0.0213363		6.97e-05	0.000197579	0.000139659	0.00026314	8.83e-07	0.497732	0.000177405	2.42e-06	0.466807	0.000518416	0	0.451593	0	5.11e-06	0.598724	0.000853481	1.13e-06	0.502257	0.000224984	3.59e-06	0.565575	0.000634753	1.02e-05	0.496161	0.00205578	3.61e-06	0.52808	0.000683608	0	0.512094	0	9.9e-07	0.437845	0.000226107	1.61e-06	0.606098	0.000265633	0	0.395458	0	7.17e-07	0.370737	0.000193399	1.62e-06
PWY-724: superpathway of L-lysine, L-threonine and L-methionine biosynthesis II	g__Haemophilus.s__Haemophilus_parainfluenzae	0.0384018	0.0384018	0.00926653		0.000202945	0.000752254	8.13e-05	0.000498253	0	0.497732	0	4.27e-07	0.466807	9.15e-05	0	0.451593	0	0	0.598724	0	0	0.502257	0	0	0.565575	0	0	0.496161	0	0	0.52808	0	0	0.512094	0	0	0.437845	0	0	0.606098	0	0	0.395458	0	0	0.370737	0	0
PWY-7383: anaerobic energy metabolism (invertebrates, cytosol)	unclassified	5e-05	5e-05	0.0350896		0.000854298	0.00125365	0.00140513	0.00157262	1.47e-06	0.497732	0.00029534	7.39e-06	0.466807	0.0015831	1.89e-05	0.451593	0.00418519	1.93e-05	0.598724	0.00322352	1.51e-05	0.502257	0.00300643	1.75e-05	0.565575	0.0030942	3.24e-05	0.496161	0.00653014	1.35e-05	0.52808	0.00255643	4.4e-05	0.512094	0.00859217	1.36e-05	0.437845	0.00310612	1.26e-05	0.606098	0.00207887	1.48e-05	0.395458	0.0037425	1.08e-05	0.370737	0.00291312	1.04e-05
1CMET2-PWY: N10-formyl-tetrahydrofolate biosynthesis	g__Akkermansia.s__Akkermansia_muciniphila	0.00954879	0.00954879	0.0144808		0.000345208	0.00115754	0.000767042	0.00208905	1.48e-05	0.497732	0.00297349	0	0.466807	0	1.72e-05	0.451593	0.00380874	0	0.598724	0	4.26e-06	0.502257	0.000848171	1.14e-05	0.565575	0.00201565	0	0.496161	0	8.25e-06	0.52808	0.00156226	1.26e-06	0.512094	0.000246048	5.36e-06	0.437845	0.00122418	9.28e-06	0.606098	0.00153111	3.91e-06	0.395458	0.000988727	0	0.370737	0	0
1CMET2-PWY: N10-formyl-tetrahydrofolate biosynthesis	g__Bacteroides.s__Bacteroides_caccae	0.0330214	0.0330214	0.00982043		0.000494826	0.000807408	0.000770558	0.00170996	0	0.497732	0	1.43e-06	0.466807	0.000306336	0	0.451593	0	0	0.598724	0	0	0.502257	0	2.04e-06	0.565575	0.000360695	0	0.496161	0	2.1e-05	0.52808	0.00397667	0	0.512094	0	0	0.437845	0	0	0.606098	0	2.29e-06	0.395458	0.000579076	0	0.370737	0	2.58e-06
1CMET2-PWY: N10-formyl-tetrahydrofolate biosynthesis	g__Parabacteroides.s__Parabacteroides_distasonis	0.00679079	0.00679079	0.0157861		0.000557862	0.000956865	0.000901344	0.00160219	0	0.497732	0	8.64e-07	0.466807	0.000185087	2.61e-06	0.451593	0.000577954	1.1e-05	0.598724	0.00183724	4.37e-06	0.502257	0.000870072	0	0.565575	0	0	0.496161	0	9.01e-07	0.52808	0.000170618	0	0.512094	0	3.13e-06	0.437845	0.000714864	1.02e-06	0.606098	0.00016829	4.55e-06	0.395458	0.00115057	0	0.370737	0	0
ANAGLYCOLYSIS-PWY: glycolysis III (from glucose)	g__Haemophilus.s__Haemophilus_parainfluenzae	0.0397717	0.0397717	0.00913843		0.00029879	0.00107303	0.000124977	0.000728881	0	0.497732	0	6.28e-07	0.466807	0.000134531	0	0.451593	0	0	0.598724	0	0	0.502257	0	0	0.565575	0	0	0.496161	0	0	0.52808	0	0	0.512094	0	0	0.437845	0	0	0.606098	0	0	0.395458	0	0	0.370737	0	0
ARGININE-SYN4-PWY: L-ornithine de novo biosynthesis	g__Bacteroides.s__Bacteroides_caccae	0.0291197	0.0291197	0.0102845		0.000628186	0.00100976	0.000970128	0.00205918	0	0.497732	0	2.46e-06	0.466807	0.000526984	0	0.451593	0	0	0.598724	0	3.3e-07	0.502257	6.57e-05	1.92e-06	0.565575	0.000339478	0	0.496161	0	3.21e-05	0.52808	0.00607862	7.82e-07	0.512094	0.000152706	1.5e-06	0.437845	0.000342587	6.87e-07	0.606098	0.000113348	4.26e-06	0.395458	0.00107723	1.28e-06	0.370737	0.000345259	1.65e-06
ARGSYN-PWY: L-arginine biosynthesis I (via L-ornithine)	g__Bifidobacterium.s__Bifidobacterium_longum	0.00621749	0.00621749	0.0161251		0.000213057	0.000703423	0.000547052	0.00163257	6.54e-07	0.497732	0.000131396	4.19e-06	0.466807	0.000897587	0	0.451593	0	1.29e-05	0.598724	0.00215458	2.85e-06	0.502257	0.000567439	4.47e-06	0.565575	0.000790347	0	0.496161	0	1.47e-06	0.52808	0.000278367	3.36e-06	0.512094	0.000656129	1.76e-06	0.437845	0.000401968	2.63e-06	0.606098	0.000433923	1.68e-06	0.395458	0.000424824	0	0.370737	0	3.62e-06
ARGSYN-PWY: L-arginine biosynthesis I (via L-ornithine)	g__Burkholderiales_noname.s__Burkholderiales_bacterium_1_1_47	0.0330841	0.0330841	0.00981345		8.41e-05	0.000287509	4.05e-05	0.000135923	0	0.497732	0	0	0.466807	0	0	0.451593	0	4.23e-07	0.598724	7.07e-05	0	0.502257	0	0	0.565575	0	0	0.496161	0	0	0.52808	0	0	0.512094	0	0	0.437845	0	0	0.606098	0	0	0.395458	0	0	0.370737	0	0
ARGSYN-PWY: L-arginine biosynthesis I (via L-ornithine)	g__Coprococcus.s__Coprococcus_catus	0.000624457	0.000624457	0.0250905		0.000102478	0.00022078	0.000190246	0.000308227	1.54e-06	0.497732	0.000309404	3.01e-06	0.466807	0.000644806	3.54e-07	0.451593	7.84e-05	5.23e-06	0.598724	0.000873524	1.34e-06	0.502257	0.000266796	4.1e-06	0.565575	0.000724926	9.64e-06	0.496161	0.00194292	4.59e-06	0.52808	0.000869186	1.16e-06	0.512094	0.000226521	1.71e-06	0.437845	0.000390549	2.01e-06	0.606098	0.000331629	1.62e-06	0.395458	0.000409652	1.25e-06	0.370737	0.000337167	2.77e-06
ARGSYNBSUB-PWY: L-arginine biosynthesis II (acetyl cycle)	g__Bifidobacterium.s__Bifidobacterium_longum	0.00500896	0.00500896	0.0169581		0.000233378	0.000716782	0.000576406	0.00162982	6.81e-07	0.497732	0.000136821	4.59e-06	0.466807	0.000983276	0	0.451593	0	1.33e-05	0.598724	0.00222139	2.98e-06	0.502257	0.000593322	4.67e-06	0.565575	0.000825709	0	0.496161	0	1.51e-06	0.52808	0.000285941	3.69e-06	0.512094	0.00072057	1.97e-06	0.437845	0.000449931	2.64e-06	0.606098	0.000435573	1.73e-06	0.395458	0.000437468	3.05e-07	0.370737	8.23e-05	3.27e-06
ARGSYNBSUB-PWY: L-arginine biosynthesis II (acetyl cycle)	g__Burkholderiales_noname.s__Burkholderiales_bacterium_1_1_47	0.0407542	0.0407542	0.00904936		8.17e-05	0.000281353	4.06e-05	0.000134326	0	0.497732	0	0	0.466807	0	0	0.451593	0	3.73e-07	0.598724	6.23e-05	0	0.502257	0	0	0.565575	0	0	0.496161	0	0	0.52808	0	0	0.512094	0	0	0.437845	0	0	0.606098	0	0	0.395458	0	0	0.370737	0	0
ARGSYNBSUB-PWY: L-arginine biosynthesis II (acetyl cycle)	g__Coprococcus.s__Coprococcus_catus	0.00156634	0.00156634	0.021479		8.52e-05	0.000207022	0.000161559	0.000290748	1.7e-06	0.497732	0.000341549	3.12e-06	0.466807	0.00066837	0	0.451593	0	5.65e-06	0.598724	0.000943673	5.66e-07	0.502257	0.000112691	4.24e-06	0.565575	0.00074968	8.6e-06	0.496161	0.00173331	4.34e-06	0.52808	0.000821844	9.8e-07	0.512094	0.000191371	1.52e-06	0.437845	0.000347155	2.05e-06	0.606098	0.000338229	1.24e-06	0.395458	0.000313561	1.28e-06	0.370737	0.000345259	1.67e-06
ARGSYNBSUB-PWY: L-arginine biosynthesis II (acetyl cycle)	unclassified	0.00622196	0.00622196	0.0161224		0.000747638	0.00188463	0.000385611	0.000829372	0	0.497732	0	0	0.466807	0	0	0.451593	0	8.48e-06	0.598724	0.00141635	0	0.502257	0	0	0.565575	0	0	0.496161	0	0	0.52808	0	0	0.512094	0	0	0.437845	0	0	0.606098	0	0	0.395458	0	0	0.370737	0	0
ARO-PWY: chorismate biosynthesis I	g__Akkermansia.s__Akkermansia_muciniphila	0.00865441	0.00865441	0.0148566		0.000372481	0.00123204	0.000826365	0.00221754	1.56e-05	0.497732	0.00313422	0	0.466807	0	2.01e-05	0.451593	0.00445091	0	0.598724	0	5.12e-06	0.502257	0.0010194	1.12e-05	0.565575	0.00198029	0	0.496161	0	1.01e-05	0.52808	0.00191259	1.42e-06	0.512094	0.000277293	6.76e-06	0.437845	0.00154392	9.62e-06	0.606098	0.0015872	4.25e-06	0.395458	0.0010747	0	0.370737	0	1.34e-06
ARO-PWY: chorismate biosynthesis I	g__Blautia.s__Ruminococcus_obeum	0.000771105	0.000771105	0.02426		0.000398834	0.000729754	0.00075412	0.00136145	2.07e-06	0.497732	0.000415887	5.54e-06	0.466807	0.00118679	8.26e-06	0.451593	0.00182908	8.52e-06	0.598724	0.00142303	1.37e-05	0.502257	0.00272769	1.98e-05	0.565575	0.00350086	5.3e-06	0.496161	0.0010682	1.09e-05	0.52808	0.00206408	1.42e-05	0.512094	0.00277293	2.51e-06	0.437845	0.000573262	1.73e-05	0.606098	0.00285432	2.27e-06	0.395458	0.000574018	3.56e-06	0.370737	0.000960251	7.47e-06
ARO-PWY: chorismate biosynthesis I	g__Blautia.s__Ruminococcus_torques	0.0220653	0.0220653	0.0113158		0.000590652	0.00105547	0.000897586	0.001673	2.04e-06	0.497732	0.000409859	2.51e-06	0.466807	0.000537695	1.8e-05	0.451593	0.00398589	1.52e-05	0.598724	0.00253873	2.98e-06	0.502257	0.000593322	1.21e-05	0.565575	0.00213942	4.66e-06	0.496161	0.000939211	1.43e-05	0.52808	0.00270792	1.03e-05	0.512094	0.00201135	6.66e-07	0.437845	0.000152109	1.02e-06	0.606098	0.00016829	0	0.395458	0	0	0.370737	0	1.17e-05
ARO-PWY: chorismate biosynthesis I	g__Dorea.s__Dorea_formicigenerans	0.000559982	0.000559982	0.0255199		0.000152726	0.00026154	0.000254216	0.000348223	0	0.497732	0	1.92e-06	0.466807	0.000411305	7.18e-06	0.451593	0.00158993	4.72e-06	0.598724	0.000788343	1.6e-06	0.502257	0.000318562	3.58e-06	0.565575	0.000632985	4.4e-06	0.496161	0.000886808	1.68e-06	0.52808	0.000318133	2.89e-06	0.512094	0.000564349	0	0.437845	0	1.53e-06	0.606098	0.000252434	0	0.395458	0	0	0.370737	0	2.3e-06
ARO-PWY: chorismate biosynthesis I	g__Dorea.s__Dorea_longicatena	0.00338426	0.00338426	0.018476		0.000301322	0.000899044	0.000624515	0.00135638	0	0.497732	0	4.78e-06	0.466807	0.00102398	8.18e-06	0.451593	0.00181137	0	0.598724	0	9.76e-07	0.502257	0.000194323	1.79e-05	0.565575	0.00316492	4.33e-05	0.496161	0.008727	1.63e-05	0.52808	0.00308665	0	0.512094	0	3e-06	0.437845	0.000685173	1.01e-05	0.606098	0.0016664	0	0.395458	0	0	0.370737	0	1.36e-05
ARO-PWY: chorismate biosynthesis I	g__Haemophilus.s__Haemophilus_parainfluenzae	0.0385166	0.0385166	0.00925561		0.000265777	0.000942542	0.000111746	0.000644513	0	0.497732	0	0	0.466807	0	0	0.451593	0	0	0.598724	0	0	0.502257	0	0	0.565575	0	0	0.496161	0	0	0.52808	0	0	0.512094	0	0	0.437845	0	0	0.606098	0	0	0.395458	0	0	0.370737	0	0
ARO-PWY: chorismate biosynthesis I	g__Lachnospiraceae_noname.s__Lachnospiraceae_bacterium_1_1_57FAA	0.0198232	0.0198232	0.0117167		6.64e-05	0.000185609	0.000127284	0.000336168	0	0.497732	0	0	0.466807	0	0	0.451593	0	9.31e-07	0.598724	0.000155497	4.28e-07	0.502257	8.52e-05	0	0.565575	0	0	0.496161	0	8.06e-06	0.52808	0.00152628	1.33e-06	0.512094	0.000259718	0	0.437845	0	0	0.606098	0	0	0.395458	0	0	0.370737	0	0
ARO-PWY: chorismate biosynthesis I	g__Lachnospiraceae_noname.s__Lachnospiraceae_bacterium_3_1_46FAA	0.00232232	0.00232232	0.0199408		7.45e-05	0.000208169	0.000182016	0.000469972	8.89e-07	0.497732	0.00017861	0	0.466807	0	0	0.451593	0	9.76e-07	0.598724	0.000163013	5.43e-07	0.502257	0.000108112	1.56e-06	0.565575	0.000275826	0	0.496161	0	8.76e-06	0.52808	0.00165884	1.86e-06	0.512094	0.000363214	0	0.437845	0	0	0.606098	0	0	0.395458	0	0	0.370737	0	1.63e-06
ARO-PWY: chorismate biosynthesis I	g__Roseburia.s__Roseburia_intestinalis	0.00935438	0.00935438	0.0145594		0.000764581	0.00167824	0.000420305	0.00114185	0	0.497732	0	1.69e-06	0.466807	0.000362034	1.99e-06	0.451593	0.000440663	0	0.598724	0	4.89e-06	0.502257	0.000973605	0	0.565575	0	2.1e-06	0.496161	0.000423249	0	0.52808	0	2.94e-06	0.512094	0.000574113	0	0.437845	0	1.68e-06	0.606098	0.000277183	4.18e-06	0.395458	0.001057	0	0.370737	0	1.1e-05
ARO-PWY: chorismate biosynthesis I	g__Roseburia.s__Roseburia_inulinivorans	0.00626905	0.00626905	0.0160934		0.00136229	0.00222986	0.000849398	0.00178005	0	0.497732	0	1.03e-05	0.466807	0.00220648	0	0.451593	0	0	0.598724	0	6.48e-07	0.502257	0.000129018	2.27e-06	0.565575	0.000401362	2.4e-06	0.496161	0.000483714	9.28e-07	0.52808	0.000175731	7.53e-06	0.512094	0.00147043	0	0.437845	0	2.76e-06	0.606098	0.000455372	0	0.395458	0	0	0.370737	0	5.99e-06
ARO-PWY: chorismate biosynthesis I	g__Ruminococcus.s__Ruminococcus_sp_5_1_39BFAA	0.00212451	0.00212451	0.020288		0.000888143	0.00203187	0.00169911	0.00330744	0	0.497732	0	2.08e-06	0.466807	0.00044558	2.28e-05	0.451593	0.0050488	5.76e-06	0.598724	0.000962045	3.6e-05	0.502257	0.00716764	1.15e-05	0.565575	0.00203333	4.61e-05	0.496161	0.00929133	7.91e-06	0.52808	0.00149788	4.51e-05	0.512094	0.00880697	0	0.437845	0	1.1e-05	0.606098	0.00181489	0	0.395458	0	0	0.370737	0	4.07e-05
ASPASN-PWY: superpathway of L-aspartate and L-asparagine biosynthesis	g__Faecalibacterium.s__Faecalibacterium_prausnitzii	0.0154567	0.0154567	0.0126525		0.00535207	0.00497015	0.00428786	0.00442363	1.66e-06	0.497732	0.000333513	1.4e-05	0.466807	0.0029991	1.53e-05	0.451593	0.00338801	1.82e-05	0.598724	0.0030398	3.08e-05	0.502257	0.00613232	2.81e-05	0.565575	0.0049684	2.96e-05	0.496161	0.0059658	2.65e-06	0.52808	0.000501817	5.32e-05	0.512094	0.0103887	4.62e-05	0.437845	0.0105517	3.81e-05	0.606098	0.00628611	2.01e-05	0.395458	0.00508271	1.63e-05	0.370737	0.00439665	4.07e-05
ASPASN-PWY: superpathway of L-aspartate and L-asparagine biosynthesis	g__Haemophilus.s__Haemophilus_parainfluenzae	0.0395404	0.0395404	0.00915973		0.000277051	0.000995421	0.000117373	0.000655519	0	0.497732	0	6.99e-07	0.466807	0.000149741	0	0.451593	0	0	0.598724	0	0	0.502257	0	0	0.565575	0	0	0.496161	0	0	0.52808	0	5.84e-07	0.512094	0.000114042	0	0.437845	0	0	0.606098	0	0	0.395458	0	0	0.370737	0	0
ASPASN-PWY: superpathway of L-aspartate and L-asparagine biosynthesis	g__Roseburia.s__Roseburia_intestinalis	0.0111526	0.0111526	0.0138893		0.000535791	0.00125172	0.000290158	0.000802792	2.5e-07	0.497732	5.02e-05	7.93e-07	0.466807	0.000169877	1.36e-06	0.451593	0.000301156	0	0.598724	0	3.11e-06	0.502257	0.000619205	0	0.565575	0	2.06e-06	0.496161	0.000415188	2.06e-07	0.52808	3.9e-05	2.09e-06	0.512094	0.000408128	7.17e-07	0.437845	0.000163756	1.04e-06	0.606098	0.000171589	3.82e-06	0.395458	0.000965969	0	0.370737	0	6.13e-06
BRANCHED-CHAIN-AA-SYN-PWY: superpathway of branched amino acid biosynthesis	g__Akkermansia.s__Akkermansia_muciniphila	0.00534201	0.00534201	0.0167097		0.000435142	0.00136222	0.000973594	0.00248486	1.69e-05	0.497732	0.0033954	0	0.466807	0	2.23e-05	0.451593	0.00493808	0	0.598724	0	5.48e-06	0.502257	0.00109107	1.35e-05	0.565575	0.00238695	0	0.496161	0	1.12e-05	0.52808	0.00212089	1.08e-06	0.512094	0.000210899	6.51e-06	0.437845	0.00148683	1.2e-05	0.606098	0.00197988	3.97e-06	0.395458	0.0010039	7.27e-07	0.370737	0.000196096	2.19e-06
BRANCHED-CHAIN-AA-SYN-PWY: superpathway of branched amino acid biosynthesis	g__Bifidobacterium.s__Bifidobacterium_longum	0.00370226	0.00370226	0.0181276		0.000265893	0.000821929	0.000694667	0.00198474	6.04e-07	0.497732	0.00012135	6e-06	0.466807	0.00128533	0	0.451593	0	1.54e-05	0.598724	0.00257214	2.99e-06	0.502257	0.000595313	3.65e-06	0.565575	0.000645361	0	0.496161	0	1.52e-06	0.52808	0.000287835	4.55e-06	0.512094	0.000888508	1.6e-06	0.437845	0.000365426	2.09e-06	0.606098	0.000344829	9.35e-07	0.395458	0.000236435	0	0.370737	0	3.23e-06
BRANCHED-CHAIN-AA-SYN-PWY: superpathway of branched amino acid biosynthesis	g__Blautia.s__Ruminococcus_obeum	0.00037787	0.00037787	0.027072		0.000507547	0.000830492	0.000902075	0.00139914	2.16e-06	0.497732	0.000433969	5.59e-06	0.466807	0.0011975	1.07e-05	0.451593	0.00236939	1.07e-05	0.598724	0.00178713	1.37e-05	0.502257	0.00272769	2.04e-05	0.565575	0.00360695	7.95e-06	0.496161	0.0016023	1.01e-05	0.52808	0.00191259	1.44e-05	0.512094	0.00281198	4.37e-06	0.437845	0.000998069	2.03e-05	0.606098	0.00334929	4.3e-06	0.395458	0.00108735	4e-06	0.370737	0.00107893	7.49e-06
BRANCHED-CHAIN-AA-SYN-PWY: superpathway of branched amino acid biosynthesis	g__Butyricicoccus.s__Butyricicoccus_pullicaecorum	0.0468075	0.0468075	0.00854588		2e-06	1.36e-05	2.27e-07	3.61e-06	0	0.497732	0	0	0.466807	0	0	0.451593	0	0	0.598724	0	0	0.502257	0	0	0.565575	0	0	0.496161	0	0	0.52808	0	0	0.512094	0	0	0.437845	0	0	0.606098	0	0	0.395458	0	0	0.370737	0	0
BRANCHED-CHAIN-AA-SYN-PWY: superpathway of branched amino acid biosynthesis	g__Coprococcus.s__Coprococcus_catus	0.000616192	0.000616192	0.025143		0.000129707	0.000270621	0.000237451	0.000378047	1.37e-06	0.497732	0.000275249	3.12e-06	0.466807	0.00066837	1.21e-06	0.451593	0.000267941	5.59e-06	0.598724	0.000933652	1.82e-06	0.502257	0.000362364	5.13e-06	0.565575	0.000907042	1.26e-05	0.496161	0.0025395	5.25e-06	0.52808	0.000994167	1.78e-06	0.512094	0.000347592	1.27e-06	0.437845	0.000290057	2.41e-06	0.606098	0.000397625	2.18e-06	0.395458	0.00055126	2.17e-06	0.370737	0.000585321	2.38e-06
BRANCHED-CHAIN-AA-SYN-PWY: superpathway of branched amino acid biosynthesis	g__Eubacterium.s__Eubacterium_limosum	0.0377931	0.0377931	0.00932499		3.57e-07	3.72e-06	5.44e-06	3.51e-05	0	0.497732	0	0	0.466807	0	0	0.451593	0	0	0.598724	0	0	0.502257	0	0	0.565575	0	0	0.496161	0	0	0.52808	0	0	0.512094	0	0	0.437845	0	0	0.606098	0	0	0.395458	0	0	0.370737	0	0
BRANCHED-CHAIN-AA-SYN-PWY: superpathway of branched amino acid biosynthesis	g__Subdoligranulum.s__Subdoligranulum_sp_4_3_54A2FAA	0.0132245	0.0132245	0.0132423		4.53e-05	0.000205693	0.000118255	0.00037982	0	0.497732	0	0	0.466807	0	3.04e-06	0.451593	0.000673173	0	0.598724	0	0	0.502257	0	0	0.565575	0	0	0.496161	0	4.59e-06	0.52808	0.000869186	0	0.512094	0	0	0.437845	0	0	0.606098	0	0	0.395458	0	0	0.370737	0	0
CALVIN-PWY: Calvin-Benson-Bassham cycle	g__Blautia.s__Ruminococcus_torques	0.00743887	0.00743887	0.0154362		0.000188818	0.000370767	0.000349133	0.000791744	1.61e-06	0.497732	0.000323467	1.3e-06	0.466807	0.000278488	1.4e-05	0.451593	0.00310014	4.09e-06	0.598724	0.000683119	1.42e-06	0.502257	0.000282724	5.07e-06	0.565575	0.000896433	0	0.496161	0	1.26e-05	0.52808	0.002386	6.6e-06	0.512094	0.00128882	2.01e-06	0.437845	0.000459066	0	0.606098	0	0	0.395458	0	0	0.370737	0	5.93e-06
CALVIN-PWY: Calvin-Benson-Bassham cycle	g__Coprococcus.s__Coprococcus_catus	0.000403854	0.000403854	0.0268094		0.000119889	0.00029641	0.000238171	0.000396181	1.82e-06	0.497732	0.000365659	4.42e-06	0.466807	0.000946858	1.16e-06	0.451593	0.000256869	5.81e-06	0.598724	0.000970396	2.46e-06	0.502257	0.000489789	6.87e-06	0.565575	0.00121469	1.44e-05	0.496161	0.00290228	4.9e-06	0.52808	0.000927889	0	0.512094	0	1.63e-06	0.437845	0.000372278	1.89e-06	0.606098	0.000311831	1.98e-06	0.395458	0.000500685	1.92e-06	0.370737	0.000517888	2.18e-06
CALVIN-PWY: Calvin-Benson-Bassham cycle	g__Faecalibacterium.s__Faecalibacterium_prausnitzii	0.0077948	0.0077948	0.015257		0.00399133	0.00427363	0.00300807	0.00362487	1.39e-06	0.497732	0.000279267	5.39e-06	0.466807	0.00115465	8.82e-06	0.451593	0.00195309	2.21e-05	0.598724	0.00369118	2.69e-05	0.502257	0.00535582	1.72e-05	0.565575	0.00304115	8.65e-06	0.496161	0.00174339	1.59e-06	0.52808	0.00030109	4.6e-05	0.512094	0.00898272	4.93e-05	0.437845	0.0112597	4.07e-05	0.606098	0.00671508	8.83e-06	0.395458	0.00223286	3.37e-06	0.370737	0.000909001	4.63e-05
CALVIN-PWY: Calvin-Benson-Bassham cycle	g__Ruminococcus.s__Ruminococcus_bromii	0.0426775	0.0426775	0.00888134		0.00204294	0.00409584	0.00292611	0.00504852	1.05e-05	0.497732	0.00210957	4.69e-05	0.466807	0.010047	0.000119729	0.451593	0.0265126	0	0.598724	0	1.36e-06	0.502257	0.000270778	0.000141579	0.565575	0.0250328	5.34e-05	0.496161	0.0107626	6.62e-05	0.52808	0.012536	0	0.512094	0	0	0.437845	0	4.48e-05	0.606098	0.00739154	1.4e-05	0.395458	0.0035402	1.98e-06	0.370737	0.000534072	5.91e-05
CITRULBIO-PWY: L-citrulline biosynthesis	unclassified	0.00392568	0.00392568	0.0179005		9.94e-05	0.000407888	0.000236742	0.000574396	0	0.497732	0	0	0.466807	0	4.63e-06	0.451593	0.00102526	0	0.598724	0	0	0.502257	0	0	0.565575	0	0	0.496161	0	0	0.52808	0	0	0.512094	0	0	0.437845	0	0	0.606098	0	0	0.395458	0	1.53e-05	0.370737	0.00412692	0
COA-PWY-1: coenzyme A biosynthesis II (mammalian)	g__Akkermansia.s__Akkermansia_muciniphila	0.00634902	0.00634902	0.0160446		0.000410179	0.0012782	0.000909859	0.00235956	1.62e-05	0.497732	0.00325476	0	0.466807	0	1.97e-05	0.451593	0.00436234	0	0.598724	0	4.84e-06	0.502257	0.00096365	1.62e-05	0.565575	0.00286434	0	0.496161	0	1.17e-05	0.52808	0.00221557	1.8e-06	0.512094	0.000351498	6.44e-06	0.437845	0.00147084	9.98e-06	0.606098	0.0016466	4.93e-06	0.395458	0.00124666	0	0.370737	0	1.26e-06
COA-PWY-1: coenzyme A biosynthesis II (mammalian)	g__Anaerofustis.s__Anaerofustis_stercorihominis	0.0218375	0.0218375	0.0113545		0	0	2.14e-06	1.34e-05	0	0.497732	0	0	0.466807	0	0	0.451593	0	0	0.598724	0	0	0.502257	0	0	0.565575	0	0	0.496161	0	0	0.52808	0	0	0.512094	0	0	0.437845	0	0	0.606098	0	0	0.395458	0	0	0.370737	0	0
COA-PWY-1: coenzyme A biosynthesis II (mammalian)	g__Anaerotruncus.s__Anaerotruncus_colihominis	0.0433727	0.0433727	0.00882255		1.01e-05	3.46e-05	2e-05	6.3e-05	0	0.497732	0	0	0.466807	0	0	0.451593	0	7.86e-07	0.598724	0.000131279	0	0.502257	0	0	0.565575	0	0	0.496161	0	3.33e-07	0.52808	6.31e-05	0	0.512094	0	0	0.437845	0	0	0.606098	0	0	0.395458	0	0	0.370737	0	0
COA-PWY-1: coenzyme A biosynthesis II (mammalian)	g__Bacteroides.s__Bacteroides_caccae	0.0303734	0.0303734	0.0101287		0.000513874	0.000808039	0.00078652	0.00165594	0	0.497732	0	2.99e-06	0.466807	0.000640522	0	0.451593	0	0	0.598724	0	4.17e-07	0.502257	8.3e-05	2.66e-06	0.565575	0.000470318	0	0.496161	0	2.18e-05	0.52808	0.00412816	7.28e-07	0.512094	0.000142161	0	0.437845	0	1.58e-06	0.606098	0.000260684	3.49e-06	0.395458	0.000882521	6.57e-07	0.370737	0.000177215	1.44e-06
COA-PWY-1: coenzyme A biosynthesis II (mammalian)	g__Bacteroides.s__Bacteroides_vulgatus	0.000569071	0.000569071	0.0254565		0.0057134	0.00656846	0.00388096	0.00474616	0	0.497732	0	7.89e-06	0.466807	0.00169021	8.37e-06	0.451593	0.00185344	5.76e-05	0.598724	0.00962045	1.53e-05	0.502257	0.00304625	1.91e-06	0.565575	0.00033771	0	0.496161	0	2.76e-05	0.52808	0.00522648	0	0.512094	0	3.72e-06	0.437845	0.000849615	1.27e-05	0.606098	0.00209537	2.32e-05	0.395458	0.00586662	1.81e-05	0.370737	0.00488217	1.49e-06
COA-PWY-1: coenzyme A biosynthesis II (mammalian)	g__Bifidobacterium.s__Bifidobacterium_adolescentis	0.00487667	0.00487667	0.0170615		0.000295208	0.0016323	0.00111739	0.00392267	0	0.497732	0	3.65e-06	0.466807	0.000781908	0	0.451593	0	0	0.598724	0	0	0.502257	0	3.21e-05	0.565575	0.00567564	9.56e-06	0.496161	0.00192679	0	0.52808	0	0	0.512094	0	0	0.437845	0	1.63e-05	0.606098	0.00268933	1.4e-06	0.395458	0.00035402	1.64e-06	0.370737	0.000442363	0.000137952
COA-PWY-1: coenzyme A biosynthesis II (mammalian)	g__Bifidobacterium.s__Bifidobacterium_dentium	0.00506551	0.00506551	0.0169148		2.95e-06	2.24e-05	1.78e-05	7.31e-05	0	0.497732	0	0	0.466807	0	0	0.451593	0	0	0.598724	0	0	0.502257	0	0	0.565575	0	0	0.496161	0	0	0.52808	0	0	0.512094	0	0	0.437845	0	0	0.606098	0	0	0.395458	0	0	0.370737	0	0
COA-PWY-1: coenzyme A biosynthesis II (mammalian)	g__Bifidobacterium.s__Bifidobacterium_longum	0.00229505	0.00229505	0.0199869		0.000227999	0.000671701	0.000631966	0.0018002	4.8e-07	0.497732	9.64e-05	4.05e-06	0.466807	0.000867596	0	0.451593	0	1.04e-05	0.598724	0.00173703	2.52e-06	0.502257	0.000501735	2.74e-06	0.565575	0.000484463	0	0.496161	0	1.68e-06	0.52808	0.000318133	6.02e-06	0.512094	0.00117556	1.6e-06	0.437845	0.000365426	1.33e-06	0.606098	0.000219436	0	0.395458	0	0	0.370737	0	4.01e-06
COA-PWY-1: coenzyme A biosynthesis II (mammalian)	g__Blautia.s__Ruminococcus_obeum	0.000815809	0.000815809	0.0240384		0.00018389	0.000422796	0.00040488	0.000864839	1.13e-06	0.497732	0.00022703	3.34e-06	0.466807	0.000715499	5.04e-06	0.451593	0.00111605	5.56e-06	0.598724	0.000928641	8.7e-06	0.502257	0.00173218	1.38e-05	0.565575	0.00244	3.94e-06	0.496161	0.000794097	2.98e-06	0.52808	0.000564308	1.32e-06	0.512094	0.000257765	0	0.437845	0	1.06e-05	0.606098	0.00174889	0	0.395458	0	0	0.370737	0	4.74e-06
COA-PWY-1: coenzyme A biosynthesis II (mammalian)	g__Blautia.s__Ruminococcus_torques	0.0114578	0.0114578	0.0137866		0.000524086	0.000933644	0.000841164	0.00159035	1.86e-06	0.497732	0.000373695	1.57e-06	0.466807	0.000336327	1.85e-05	0.451593	0.00409661	1.41e-05	0.598724	0.00235501	2.17e-06	0.502257	0.00043205	8.6e-06	0.565575	0.00152058	3.94e-06	0.496161	0.000794097	1.29e-05	0.52808	0.00244281	1.2e-05	0.512094	0.00234332	9.9e-07	0.437845	0.000226107	0	0.606098	0	9.25e-07	0.395458	0.000233906	0	0.370737	0	8.26e-06
COA-PWY-1: coenzyme A biosynthesis II (mammalian)	g__Clostridium.s__Clostridium_bolteae	0.0356621	0.0356621	0.00953768		4.43e-05	0.000123564	0.000238103	0.00132183	0	0.497732	0	0	0.466807	0	0	0.451593	0	0	0.598724	0	0	0.502257	0	0	0.565575	0	0	0.496161	0	1.45e-06	0.52808	0.000274579	0	0.512094	0	0	0.437845	0	0	0.606098	0	0	0.395458	0	0	0.370737	0	0
COA-PWY-1: coenzyme A biosynthesis II (mammalian)	g__Collinsella.s__Collinsella_aerofaciens	0.00161217	0.00161217	0.0213662		0.000192023	0.000477222	0.000377226	0.000722343	0	0.497732	0	5.57e-06	0.466807	0.00119321	1.31e-05	0.451593	0.00290084	4.53e-06	0.598724	0.000756609	2.91e-06	0.502257	0.000579385	1.54e-05	0.565575	0.00272289	1.63e-05	0.496161	0.00328522	5.55e-06	0.52808	0.00105098	1.04e-05	0.512094	0.00203088	0	0.437845	0	3.92e-06	0.606098	0.00064676	1.19e-06	0.395458	0.000300917	4.83e-06	0.370737	0.00130281	3.05e-06
COA-PWY-1: coenzyme A biosynthesis II (mammalian)	g__Coprococcus.s__Coprococcus_catus	0.0115078	0.0115078	0.01377		7.66e-05	0.000219488	0.000138624	0.000291312	1.08e-06	0.497732	0.000216984	3.14e-06	0.466807	0.000672655	0	0.451593	0	1.9e-06	0.598724	0.000317341	1.5e-06	0.502257	0.000298652	3.69e-06	0.565575	0.000652434	1.06e-05	0.496161	0.0021364	5.98e-06	0.52808	0.0011324	6.07e-07	0.512094	0.000118533	0	0.437845	0	2.31e-06	0.606098	0.000381126	0	0.395458	0	7.31e-07	0.370737	0.000197175	0
COA-PWY-1: coenzyme A biosynthesis II (mammalian)	g__Coprococcus.s__Coprococcus_comes	0.00320052	0.00320052	0.0186927		0.00024494	0.000376775	0.000381651	0.000571047	0	0.497732	0	3.4e-06	0.466807	0.000728352	0	0.451593	0	4.67e-06	0.598724	0.000779992	6.55e-07	0.502257	0.000130411	4.92e-06	0.565575	0.000869912	5.78e-06	0.496161	0.00116494	3.61e-06	0.52808	0.000683608	6.25e-06	0.512094	0.00122048	6.74e-07	0.437845	0.000153936	1.56e-06	0.606098	0.000257384	2.75e-06	0.395458	0.000695396	1.25e-06	0.370737	0.000337167	5.99e-06
COA-PWY-1: coenzyme A biosynthesis II (mammalian)	g__Dialister.s__Dialister_invisus	0.042261	0.042261	0.00891704		0.000356025	0.00125578	0.000718993	0.00230483	1.1e-05	0.497732	0.00221003	0	0.466807	0	0	0.451593	0	1.27e-05	0.598724	0.00212118	0	0.502257	0	0	0.565575	0	0	0.496161	0	0	0.52808	0	7.22e-06	0.512094	0.0014099	3.52e-06	0.437845	0.000803937	1.09e-05	0.606098	0.00179839	7.31e-06	0.395458	0.00184849	0	0.370737	0	0
COA-PWY-1: coenzyme A biosynthesis II (mammalian)	g__Dorea.s__Dorea_formicigenerans	0.00162038	0.00162038	0.0213463		0.000139152	0.000215429	0.000220193	0.000312624	0	0.497732	0	5.14e-07	0.466807	0.00011011	3.72e-06	0.451593	0.000823751	5.58e-06	0.598724	0.000931981	2.29e-06	0.502257	0.000455942	1.87e-06	0.565575	0.000330637	4.34e-06	0.496161	0.000874716	3.74e-06	0.52808	0.000708225	1.96e-06	0.512094	0.000382742	0	0.437845	0	1.24e-06	0.606098	0.000204587	0	0.395458	0	0	0.370737	0	2.27e-06
COA-PWY-1: coenzyme A biosynthesis II (mammalian)	g__Dorea.s__Dorea_longicatena	0.00808863	0.00808863	0.0151153		0.00030135	0.000692634	0.000535483	0.00110345	0	0.497732	0	4.29e-06	0.466807	0.000919009	7.91e-06	0.451593	0.00175158	2.11e-06	0.598724	0.000352416	9.31e-07	0.502257	0.000185363	1.66e-05	0.565575	0.00293507	3.14e-05	0.496161	0.00632859	5.18e-06	0.52808	0.000980911	9.17e-07	0.512094	0.000179069	4.34e-06	0.437845	0.000991218	9.81e-06	0.606098	0.00161855	8.24e-07	0.395458	0.000208366	5.5e-07	0.370737	0.000148353	1.12e-05
COA-PWY-1: coenzyme A biosynthesis II (mammalian)	g__Eubacterium.s__Eubacterium_hallii	0.00072883	0.00072883	0.0244819		0.000268566	0.00060828	0.000494573	0.000783777	3.2e-06	0.497732	0.000642916	8.28e-07	0.466807	0.000177375	2.1e-06	0.451593	0.000465021	1.55e-06	0.598724	0.000258884	3.08e-06	0.502257	0.000613232	7.52e-06	0.565575	0.00132962	1.36e-05	0.496161	0.00274104	1.94e-05	0.52808	0.00367368	8.37e-06	0.512094	0.00163447	3.1e-06	0.437845	0.000708013	8.86e-06	0.606098	0.00146181	0	0.395458	0	7.06e-07	0.370737	0.000190432	9.32e-06
COA-PWY-1: coenzyme A biosynthesis II (mammalian)	g__Haemophilus.s__Haemophilus_parainfluenzae	0.04964	0.04964	0.00833332		0.000291819	0.0010549	0.00012826	0.000722043	0	0.497732	0	3.64e-07	0.466807	7.8e-05	0	0.451593	0	0	0.598724	0	0	0.502257	0	0	0.565575	0	0	0.496161	0	0	0.52808	0	9.4e-07	0.512094	0.00018356	0	0.437845	0	0	0.606098	0	0	0.395458	0	0	0.370737	0	0
COA-PWY-1: coenzyme A biosynthesis II (mammalian)	g__Lachnospiraceae_noname.s__Lachnospiraceae_bacterium_1_1_57FAA	0.0437974	0.0437974	0.00878711		8.08e-05	0.000225589	0.000142285	0.000387887	0	0.497732	0	0	0.466807	0	0	0.451593	0	1.08e-06	0.598724	0.000180384	9.73e-07	0.502257	0.000193725	0	0.565575	0	0	0.496161	0	1.1e-05	0.52808	0.00208302	1.56e-06	0.512094	0.000304631	0	0.437845	0	0	0.606098	0	0	0.395458	0	0	0.370737	0	0
COA-PWY-1: coenzyme A biosynthesis II (mammalian)	g__Lachnospiraceae_noname.s__Lachnospiraceae_bacterium_1_4_56FAA	0.0169062	0.0169062	0.0123146		5.6e-06	2.48e-05	1.74e-05	6.72e-05	0	0.497732	0	0	0.466807	0	0	0.451593	0	0	0.598724	0	0	0.502257	0	0	0.565575	0	0	0.496161	0	0	0.52808	0	0	0.512094	0	0	0.437845	0	0	0.606098	0	0	0.395458	0	0	0.370737	0	0
COA-PWY-1: coenzyme A biosynthesis II (mammalian)	g__Lachnospiraceae_noname.s__Lachnospiraceae_bacterium_3_1_46FAA	0.00264503	0.00264503	0.019434		7.84e-05	0.000225065	0.000190975	0.00049699	1.16e-06	0.497732	0.000233057	0	0.466807	0	0	0.451593	0	9.43e-07	0.598724	0.000157502	1.13e-06	0.502257	0.000224984	2.11e-06	0.565575	0.000373072	0	0.496161	0	9.93e-06	0.52808	0.00188039	5.13e-07	0.512094	0.000100177	0	0.437845	0	0	0.606098	0	0	0.395458	0	0	0.370737	0	2e-06
COA-PWY-1: coenzyme A biosynthesis II (mammalian)	g__Lachnospiraceae_noname.s__Lachnospiraceae_bacterium_5_1_57FAA	0.0447198	0.0447198	0.00871139		3.75e-06	2.73e-05	1.35e-05	6.53e-05	0	0.497732	0	0	0.466807	0	0	0.451593	0	0	0.598724	0	0	0.502257	0	0	0.565575	0	0	0.496161	0	0	0.52808	0	0	0.512094	0	0	0.437845	0	0	0.606098	0	0	0.395458	0	0	0.370737	0	0
COA-PWY-1: coenzyme A biosynthesis II (mammalian)	g__Parabacteroides.s__Parabacteroides_distasonis	0.00803226	0.00803226	0.0151421		0.000634451	0.00101896	0.000998619	0.00174336	0	0.497732	0	5.52e-07	0.466807	0.00011825	3.49e-06	0.451593	0.00077282	1.23e-05	0.598724	0.00205437	3.04e-06	0.502257	0.000605268	1.31e-06	0.565575	0.000231623	0	0.496161	0	2.51e-06	0.52808	0.000475306	0	0.512094	0	2.94e-06	0.437845	0.00067147	2.1e-06	0.606098	0.000346478	6.12e-06	0.395458	0.00154757	0	0.370737	0	0
COA-PWY-1: coenzyme A biosynthesis II (mammalian)	g__Roseburia.s__Roseburia_intestinalis	0.0010513	0.0010513	0.0230419		0.000682219	0.00146409	0.000323597	0.000835275	0	0.497732	0	3.66e-07	0.466807	7.84e-05	1.24e-06	0.451593	0.000274584	0	0.598724	0	2.55e-06	0.502257	0.000507708	0	0.565575	0	2.22e-06	0.496161	0.000447435	0	0.52808	0	1.68e-06	0.512094	0.000328065	0	0.437845	0	8.62e-07	0.606098	0.000142221	5.29e-06	0.395458	0.00133769	0	0.370737	0	5.83e-06
COA-PWY-1: coenzyme A biosynthesis II (mammalian)	g__Roseburia.s__Roseburia_inulinivorans	0.00593451	0.00593451	0.0163044		0.00112865	0.00200302	0.000685071	0.00143442	0	0.497732	0	7.97e-06	0.466807	0.00170734	0	0.451593	0	0	0.598724	0	3.5e-07	0.502257	6.97e-05	5.35e-07	0.565575	9.46e-05	1.27e-06	0.496161	0.000255965	0	0.52808	0	5.64e-06	0.512094	0.00110136	0	0.437845	0	3.07e-06	0.606098	0.000506518	0	0.395458	0	0	0.370737	0	5.4e-06
COA-PWY-1: coenzyme A biosynthesis II (mammalian)	g__Ruminococcus.s__Ruminococcus_sp_5_1_39BFAA	0.00357538	0.00357538	0.0182628		0.000669331	0.00157218	0.00125512	0.00250859	0	0.497732	0	9.59e-07	0.466807	0.000205438	1.22e-05	0.451593	0.00270155	4.68e-06	0.598724	0.000781662	2.78e-05	0.502257	0.00553501	4.4e-06	0.565575	0.00077797	3.36e-05	0.496161	0.00677199	4.86e-06	0.52808	0.000920314	4.07e-05	0.512094	0.00794776	0	0.437845	0	8.06e-06	0.606098	0.00132982	0	0.395458	0	0	0.370737	0	3.01e-05
COA-PWY-1: coenzyme A biosynthesis II (mammalian)	g__Subdoligranulum.s__Subdoligranulum_sp_4_3_54A2FAA	0.0225344	0.0225344	0.0112372		5.28e-05	0.000266456	0.000129315	0.000417486	0	0.497732	0	0	0.466807	0	4.16e-06	0.451593	0.000921184	0	0.598724	0	0	0.502257	0	0	0.565575	0	0	0.496161	0	3.69e-06	0.52808	0.000698757	0	0.512094	0	0	0.437845	0	0	0.606098	0	0	0.395458	0	0	0.370737	0	0
COA-PWY: coenzyme A biosynthesis I	g__Akkermansia.s__Akkermansia_muciniphila	0.0064312	0.0064312	0.0159952		0.000447625	0.00138197	0.000976444	0.00248884	1.88e-05	0.497732	0.00377713	0	0.466807	0	2.2e-05	0.451593	0.00487165	0	0.598724	0	4.37e-06	0.502257	0.000870072	1.51e-05	0.565575	0.00266985	0	0.496161	0	1.28e-05	0.52808	0.00242387	1.72e-06	0.512094	0.000335876	6.84e-06	0.437845	0.00156219	1.12e-05	0.606098	0.00184789	5.92e-06	0.395458	0.001497	4.33e-07	0.370737	0.000116795	2.54e-06
COA-PWY: coenzyme A biosynthesis I	g__Anaerofustis.s__Anaerofustis_stercorihominis	0.0225411	0.0225411	0.0112361		0	0	2.05e-06	1.29e-05	0	0.497732	0	0	0.466807	0	0	0.451593	0	0	0.598724	0	0	0.502257	0	0	0.565575	0	0	0.496161	0	0	0.52808	0	0	0.512094	0	0	0.437845	0	0	0.606098	0	0	0.395458	0	0	0.370737	0	0
COA-PWY: coenzyme A biosynthesis I	g__Bifidobacterium.s__Bifidobacterium_dentium	0.0059453	0.0059453	0.0162974		2.02e-06	1.93e-05	1.55e-05	6.8e-05	0	0.497732	0	0	0.466807	0	0	0.451593	0	0	0.598724	0	0	0.502257	0	0	0.565575	0	0	0.496161	0	0	0.52808	0	0	0.512094	0	0	0.437845	0	0	0.606098	0	0	0.395458	0	0	0.370737	0	0
COA-PWY: coenzyme A biosynthesis I	g__Faecalibacterium.s__Faecalibacterium_prausnitzii	0.0332549	0.0332549	0.0097945		0.00287905	0.00310996	0.00229365	0.00277139	7.19e-07	0.497732	0.000144455	3.95e-06	0.466807	0.000846174	1.49e-05	0.451593	0.00329943	1.68e-05	0.598724	0.00280597	2.5e-05	0.502257	0.00497753	1.42e-05	0.565575	0.00251072	2.47e-05	0.496161	0.00497822	4.97e-07	0.52808	9.41e-05	2.26e-05	0.512094	0.00441325	2.84e-05	0.437845	0.00648631	1.48e-05	0.606098	0.00244185	8.46e-06	0.395458	0.00213929	6.25e-06	0.370737	0.00168583	3.54e-05
COA-PWY: coenzyme A biosynthesis I	g__Roseburia.s__Roseburia_intestinalis	0.00276151	0.00276151	0.0192662		0.000634574	0.00136452	0.000321413	0.000849377	3.15e-07	0.497732	6.33e-05	3.65e-07	0.466807	7.82e-05	1.28e-06	0.451593	0.000283441	0	0.598724	0	2.55e-06	0.502257	0.000507708	0	0.565575	0	2.47e-06	0.496161	0.000497822	0	0.52808	0	3.83e-06	0.512094	0.000747909	0	0.437845	0	9.47e-07	0.606098	0.000156245	5.46e-06	0.395458	0.00138068	0	0.370737	0	5.54e-06
COBALSYN-PWY: adenosylcobalamin salvage from cobinamide I	g__Coprococcus.s__Coprococcus_catus	0.00105012	0.00105012	0.0230463		8.66e-05	0.000199823	0.000166699	0.000299918	1.72e-06	0.497732	0.000345568	2.02e-06	0.466807	0.000432727	8.45e-07	0.451593	0.000187116	4.75e-06	0.598724	0.000793353	1.37e-06	0.502257	0.000272769	5.18e-06	0.565575	0.000915883	8.43e-06	0.496161	0.00169904	4.34e-06	0.52808	0.000821844	9e-07	0.512094	0.000175749	7.77e-07	0.437845	0.00017746	9.32e-07	0.606098	0.00015377	7.6e-07	0.395458	0.000192182	4.59e-07	0.370737	0.000123808	4.39e-06
COBALSYN-PWY: adenosylcobalamin salvage from cobinamide I	g__Pyramidobacter.s__Pyramidobacter_piscolens	0.0399539	0.0399539	0.00912174		4.74e-07	3.97e-06	5.72e-06	3.66e-05	0	0.497732	0	0	0.466807	0	0	0.451593	0	0	0.598724	0	0	0.502257	0	0	0.565575	0	0	0.496161	0	0	0.52808	0	0	0.512094	0	0	0.437845	0	0	0.606098	0	0	0.395458	0	0	0.370737	0	0
COBALSYN-PWY: adenosylcobalamin salvage from cobinamide I	g__Roseburia.s__Roseburia_intestinalis	0.0251307	0.0251307	0.0108309		0.000687148	0.00172283	0.000385791	0.00114091	4.32e-07	0.497732	8.68e-05	1.22e-06	0.466807	0.00026135	2.57e-06	0.451593	0.000569097	0	0.598724	0	4.69e-06	0.502257	0.000933785	0	0.565575	0	3.49e-06	0.496161	0.0007034	0	0.52808	0	2.06e-06	0.512094	0.00040227	1.27e-06	0.437845	0.000290057	2.35e-06	0.606098	0.000387726	4.7e-06	0.395458	0.0011885	0	0.370737	0	9.13e-06
COMPLETE-ARO-PWY: superpathway of aromatic amino acid biosynthesis	g__Akkermansia.s__Akkermansia_muciniphila	0.00869794	0.00869794	0.0148374		0.000393733	0.00130351	0.000873796	0.00234718	1.65e-05	0.497732	0.00331504	0	0.466807	0	2.15e-05	0.451593	0.00476093	0	0.598724	0	5.37e-06	0.502257	0.00106917	1.18e-05	0.565575	0.00208637	0	0.496161	0	1.06e-05	0.52808	0.00200727	1.48e-06	0.512094	0.000289009	7.17e-06	0.437845	0.00163756	1.01e-05	0.606098	0.0016664	4.34e-06	0.395458	0.00109746	0	0.370737	0	1.46e-06
COMPLETE-ARO-PWY: superpathway of aromatic amino acid biosynthesis	g__Blautia.s__Ruminococcus_obeum	0.000750663	0.000750663	0.0243657		0.000410865	0.00075271	0.000780861	0.00141711	2.24e-06	0.497732	0.000450041	5.6e-06	0.466807	0.00119964	8.64e-06	0.451593	0.00191323	8.58e-06	0.598724	0.00143305	1.39e-05	0.502257	0.00276751	2.08e-05	0.565575	0.00367768	5.34e-06	0.496161	0.00107626	1.14e-05	0.52808	0.00215876	1.43e-05	0.512094	0.00279246	2.62e-06	0.437845	0.000598385	1.8e-05	0.606098	0.00296982	2.36e-06	0.395458	0.000596777	3.7e-06	0.370737	0.000998013	7.8e-06
COMPLETE-ARO-PWY: superpathway of aromatic amino acid biosynthesis	g__Blautia.s__Ruminococcus_torques	0.0158629	0.0158629	0.0125546		0.000571405	0.00105057	0.000902049	0.00172433	2.15e-06	0.497732	0.000431959	2.53e-06	0.466807	0.00054198	1.82e-05	0.451593	0.00403018	1.6e-05	0.598724	0.00267235	3.08e-06	0.502257	0.000613232	1.27e-05	0.565575	0.0022455	4.3e-06	0.496161	0.000866654	1.34e-05	0.52808	0.00253749	1.1e-05	0.512094	0.00214804	7.42e-07	0.437845	0.000169466	1.1e-06	0.606098	0.000181489	0	0.395458	0	0	0.370737	0	1.22e-05
COMPLETE-ARO-PWY: superpathway of aromatic amino acid biosynthesis	g__Haemophilus.s__Haemophilus_parainfluenzae	0.0369716	0.0369716	0.00940547		0.000264186	0.000931209	0.000110298	0.000642147	0	0.497732	0	0	0.466807	0	0	0.451593	0	0	0.598724	0	0	0.502257	0	0	0.565575	0	0	0.496161	0	0	0.52808	0	0	0.512094	0	0	0.437845	0	0	0.606098	0	0	0.395458	0	0	0.370737	0	0
COMPLETE-ARO-PWY: superpathway of aromatic amino acid biosynthesis	g__Lachnospiraceae_noname.s__Lachnospiraceae_bacterium_1_1_57FAA	0.0232323	0.0232323	0.0111234		6.04e-05	0.000181503	0.000119018	0.00033273	0	0.497732	0	0	0.466807	0	0	0.451593	0	1.03e-06	0.598724	0.000172032	4.56e-07	0.502257	9.08e-05	0	0.565575	0	0	0.496161	0	7.51e-06	0.52808	0.00142213	1.29e-06	0.512094	0.000251907	0	0.437845	0	0	0.606098	0	0	0.395458	0	0	0.370737	0	0
COMPLETE-ARO-PWY: superpathway of aromatic amino acid biosynthesis	g__Lachnospiraceae_noname.s__Lachnospiraceae_bacterium_3_1_46FAA	0.00139374	0.00139374	0.0219361		6.88e-05	0.000202621	0.000181219	0.000469807	9.24e-07	0.497732	0.000185642	0	0.466807	0	0	0.451593	0	1e-06	0.598724	0.000167022	5.25e-07	0.502257	0.000104528	1.61e-06	0.565575	0.000284666	0	0.496161	0	7.98e-06	0.52808	0.00151113	1.82e-06	0.512094	0.000355403	0	0.437845	0	0	0.606098	0	0	0.395458	0	0	0.370737	0	1.68e-06
COMPLETE-ARO-PWY: superpathway of aromatic amino acid biosynthesis	g__Roseburia.s__Roseburia_intestinalis	0.00962745	0.00962745	0.0144495		0.000798597	0.00174903	0.000440677	0.00119461	0	0.497732	0	1.72e-06	0.466807	0.000368461	2.19e-06	0.451593	0.00048495	0	0.598724	0	5.08e-06	0.502257	0.00101143	0	0.565575	0	2.23e-06	0.496161	0.000449451	0	0.52808	0	3.16e-06	0.512094	0.000617074	0	0.437845	0	1.87e-06	0.606098	0.000308531	4.38e-06	0.395458	0.00110758	0	0.370737	0	1.16e-05
COMPLETE-ARO-PWY: superpathway of aromatic amino acid biosynthesis	g__Ruminococcus.s__Ruminococcus_sp_5_1_39BFAA	0.00207545	0.00207545	0.0203792		0.000890249	0.00202311	0.00169637	0.0032761	0	0.497732	0	2.07e-06	0.466807	0.000443438	2.22e-05	0.451593	0.00491593	6.06e-06	0.598724	0.00101215	3.62e-05	0.502257	0.00720746	1.16e-05	0.565575	0.00205101	4.53e-05	0.496161	0.0091301	7.91e-06	0.52808	0.00149788	4.54e-05	0.512094	0.00886556	0	0.437845	0	1.12e-05	0.606098	0.00184789	0	0.395458	0	0	0.370737	0	4.01e-05
DAPLYSINESYN-PWY: L-lysine biosynthesis I	g__Haemophilus.s__Haemophilus_parainfluenzae	0.0344735	0.0344735	0.00966216		0.000270362	0.000958963	0.000111162	0.000644929	0	0.497732	0	4.79e-07	0.466807	0.000102612	0	0.451593	0	0	0.598724	0	0	0.502257	0	0	0.565575	0	0	0.496161	0	0	0.52808	0	0	0.512094	0	0	0.437845	0	0	0.606098	0	0	0.395458	0	0	0.370737	0	0
DENOVOPURINE2-PWY: superpathway of purine nucleotides de novo biosynthesis II	g__Haemophilus.s__Haemophilus_parainfluenzae	0.04647	0.04647	0.0085721		0.000217184	0.000783444	9.12e-05	0.000568795	0	0.497732	0	3.97e-07	0.466807	8.5e-05	0	0.451593	0	0	0.598724	0	0	0.502257	0	0	0.565575	0	0	0.496161	0	0	0.52808	0	0	0.512094	0	0	0.437845	0	0	0.606098	0	0	0.395458	0	0	0.370737	0	0
DTDPRHAMSYN-PWY: dTDP-L-rhamnose biosynthesis I	g__Anaerotruncus.s__Anaerotruncus_colihominis	0.0464763	0.0464763	0.00857161		7.64e-06	3.69e-05	1.83e-05	6.92e-05	0	0.497732	0	0	0.466807	0	0	0.451593	0	0	0.598724	0	0	0.502257	0	0	0.565575	0	0	0.496161	0	0	0.52808	0	0	0.512094	0	0	0.437845	0	0	0.606098	0	0	0.395458	0	0	0.370737	0	0
DTDPRHAMSYN-PWY: dTDP-L-rhamnose biosynthesis I	g__Bacteroides.s__Bacteroides_caccae	0.0315788	0.0315788	0.00998501		0.000528559	0.00087627	0.000808588	0.00169642	0	0.497732	0	2.79e-06	0.466807	0.000597677	0	0.451593	0	0	0.598724	0	0	0.502257	0	2.41e-06	0.565575	0.000426115	0	0.496161	0	2.61e-05	0.52808	0.00494243	6.69e-07	0.512094	0.00013064	1.23e-06	0.437845	0.000280921	3.34e-07	0.606098	5.51e-05	2.18e-06	0.395458	0.00055126	1.61e-06	0.370737	0.000434271	3.21e-06
DTDPRHAMSYN-PWY: dTDP-L-rhamnose biosynthesis I	g__Bifidobacterium.s__Bifidobacterium_dentium	0.00531508	0.00531508	0.0167292		2.65e-06	1.55e-05	1.54e-05	6.4e-05	0	0.497732	0	0	0.466807	0	0	0.451593	0	0	0.598724	0	0	0.502257	0	0	0.565575	0	0	0.496161	0	0	0.52808	0	0	0.512094	0	0	0.437845	0	0	0.606098	0	0	0.395458	0	0	0.370737	0	0
DTDPRHAMSYN-PWY: dTDP-L-rhamnose biosynthesis I	g__Blautia.s__Ruminococcus_obeum	0.000431601	0.000431601	0.0265471		0.000447628	0.000781695	0.000836584	0.00141471	3.02e-06	0.497732	0.000606752	7.75e-06	0.466807	0.00166022	8.67e-06	0.451593	0.00191987	8.82e-06	0.598724	0.00147313	1.13e-05	0.502257	0.00224984	1.71e-05	0.565575	0.00302347	8.91e-06	0.496161	0.00179579	1.2e-05	0.52808	0.00227238	1.76e-05	0.512094	0.00343687	2.26e-06	0.437845	0.000516164	1.99e-05	0.606098	0.0032833	3.03e-06	0.395458	0.0007662	3.03e-06	0.370737	0.000817292	7.77e-06
DTDPRHAMSYN-PWY: dTDP-L-rhamnose biosynthesis I	g__Coprococcus.s__Coprococcus_catus	0.008865	0.008865	0.0147646		7.57e-05	0.000197569	0.00013538	0.000273995	1.62e-06	0.497732	0.000325476	1.7e-06	0.466807	0.000364176	0	0.451593	0	6.24e-06	0.598724	0.00104222	1.9e-06	0.502257	0.000378292	2.07e-06	0.565575	0.000365999	9.67e-06	0.496161	0.00194896	4.84e-06	0.52808	0.000916527	0	0.512094	0	0	0.437845	0	4.56e-07	0.606098	7.52e-05	0	0.395458	0	8.53e-07	0.370737	0.000230083	0
DTDPRHAMSYN-PWY: dTDP-L-rhamnose biosynthesis I	g__Erysipelotrichaceae_noname.s__Eubacterium_biforme	0.0253142	0.0253142	0.0108039		0.00013991	0.000520214	0.000298174	0.000901407	4.85e-07	0.497732	9.74e-05	6.93e-06	0.466807	0.00148455	4.6e-06	0.451593	0.00101862	1.66e-06	0.598724	0.000277256	0	0.502257	0	0	0.565575	0	2.99e-05	0.496161	0.00602627	6.27e-06	0.52808	0.00118732	0	0.512094	0	0	0.437845	0	0	0.606098	0	0	0.395458	0	0	0.370737	0	3.81e-06
DTDPRHAMSYN-PWY: dTDP-L-rhamnose biosynthesis I	g__Lachnospiraceae_noname.s__Lachnospiraceae_bacterium_5_1_63FAA	0.0417608	0.0417608	0.00896041		0.000481399	0.000747884	0.000705817	0.00143325	1.85e-06	0.497732	0.000371686	9.5e-07	0.466807	0.00020351	1.38e-05	0.451593	0.00305585	1.63e-05	0.598724	0.00272245	3.76e-06	0.502257	0.000748621	6.08e-06	0.565575	0.00107501	1.25e-05	0.496161	0.00251934	1.1e-05	0.52808	0.00208302	7.65e-06	0.512094	0.00149387	5.04e-06	0.437845	0.00115109	1e-05	0.606098	0.0016499	2.46e-06	0.395458	0.000622064	3.12e-06	0.370737	0.000841568	5.51e-06
DTDPRHAMSYN-PWY: dTDP-L-rhamnose biosynthesis I	g__Roseburia.s__Roseburia_intestinalis	0.00255448	0.00255448	0.0195696		0.000964877	0.00205237	0.00049014	0.00127709	1.77e-07	0.497732	3.56e-05	1.85e-06	0.466807	0.000396309	1.99e-06	0.451593	0.000440663	0	0.598724	0	5.09e-06	0.502257	0.00101343	4.56e-07	0.565575	8.06e-05	1.89e-06	0.496161	0.000380925	0	0.52808	0	2.12e-06	0.512094	0.000413986	1.68e-06	0.437845	0.000383697	3.81e-06	0.606098	0.000628611	5.95e-06	0.395458	0.00150458	0	0.370737	0	1.3e-05
FERMENTATION-PWY: mixed acid fermentation	unclassified	0.00119383	0.00119383	0.022543		6.53e-05	0.000236873	0.000221576	0.000657127	3.35e-06	0.497732	0.000673053	4.01e-06	0.466807	0.000859027	0	0.451593	0	0	0.598724	0	0	0.502257	0	8.61e-06	0.565575	0.00152235	4.13e-06	0.496161	0.000832391	0	0.52808	0	0	0.512094	0	0	0.437845	0	0	0.606098	0	0	0.395458	0	4.73e-06	0.370737	0.00127584	6.97e-06
GALACTARDEG-PWY: D-galactarate degradation I	unclassified	0.0417898	0.0417898	0.00895788		0	0	2.8e-06	1.98e-05	0	0.497732	0	0	0.466807	0	0	0.451593	0	0	0.598724	0	0	0.502257	0	0	0.565575	0	0	0.496161	0	0	0.52808	0	0	0.512094	0	0	0.437845	0	0	0.606098	0	0	0.395458	0	0	0.370737	0	0
GLUCARGALACTSUPER-PWY: superpathway of D-glucarate and D-galactarate degradation	unclassified	0.0417898	0.0417898	0.00895788		0	0	2.8e-06	1.98e-05	0	0.497732	0	0	0.466807	0	0	0.451593	0	0	0.598724	0	0	0.502257	0	0	0.565575	0	0	0.496161	0	0	0.52808	0	0	0.512094	0	0	0.437845	0	0	0.606098	0	0	0.395458	0	0	0.370737	0	0
GLUTORN-PWY: L-ornithine biosynthesis	g__Bifidobacterium.s__Bifidobacterium_longum	0.00355105	0.00355105	0.0182893		0.000216161	0.000680785	0.000555226	0.00155056	5.36e-07	0.497732	0.000107688	4.52e-06	0.466807	0.00096828	0	0.451593	0	1.23e-05	0.598724	0.00205437	2.77e-06	0.502257	0.00055151	3.62e-06	0.565575	0.000640057	0	0.496161	0	1.12e-06	0.52808	0.000212089	4.4e-06	0.512094	0.000859217	1.65e-06	0.437845	0.000376845	2.14e-06	0.606098	0.000353078	1.39e-06	0.395458	0.000351491	5.74e-07	0.370737	0.000154827	2.87e-06
GLUTORN-PWY: L-ornithine biosynthesis	g__Burkholderiales_noname.s__Burkholderiales_bacterium_1_1_47	0.0326868	0.0326868	0.00985793		8.35e-05	0.00031963	3.71e-05	0.000116307	0	0.497732	0	0	0.466807	0	0	0.451593	0	2.94e-07	0.598724	4.91e-05	0	0.502257	0	0	0.565575	0	0	0.496161	0	0	0.52808	0	0	0.512094	0	0	0.437845	0	0	0.606098	0	0	0.395458	0	0	0.370737	0	0
GLUTORN-PWY: L-ornithine biosynthesis	g__Coprococcus.s__Coprococcus_catus	0.00214432	0.00214432	0.0202518		0.000107851	0.000226133	0.000185931	0.00030176	1.37e-06	0.497732	0.000275249	2.64e-06	0.466807	0.000565544	3.76e-07	0.451593	8.33e-05	6.58e-06	0.598724	0.001099	1.3e-06	0.502257	0.000258832	4.61e-06	0.565575	0.0008151	8.55e-06	0.496161	0.00172323	4.68e-06	0.52808	0.000886229	1.47e-06	0.512094	0.000287057	1.84e-06	0.437845	0.00042024	1.67e-06	0.606098	0.000275533	1.95e-06	0.395458	0.000493099	1.25e-06	0.370737	0.000337167	3.06e-06
GLUTORN-PWY: L-ornithine biosynthesis	g__Proteus.s__Proteus_mirabilis	0.038104	0.038104	0.00929501		7.23e-07	5.53e-06	0	0	0	0.497732	0	0	0.466807	0	0	0.451593	0	0	0.598724	0	0	0.502257	0	0	0.565575	0	0	0.496161	0	0	0.52808	0	0	0.512094	0	0	0.437845	0	0	0.606098	0	0	0.395458	0	0	0.370737	0	0
GLUTORN-PWY: L-ornithine biosynthesis	unclassified	0.0107025	0.0107025	0.014046		0.00054769	0.00131371	0.000311248	0.000592742	0	0.497732	0	0	0.466807	0	1.1e-06	0.451593	0.000243582	4.86e-06	0.598724	0.000811726	6.86e-07	0.502257	0.000136583	0	0.565575	0	6.12e-07	0.496161	0.000123347	1.17e-06	0.52808	0.000221557	0	0.512094	0	0	0.437845	0	0	0.606098	0	0	0.395458	0	0	0.370737	0	0
GLYCOGENSYNTH-PWY: glycogen biosynthesis I (from ADP-D-Glucose)	g__Blautia.s__Ruminococcus_obeum	0.00107778	0.00107778	0.0229442		0.000391643	0.00070717	0.000732169	0.00134815	1.98e-06	0.497732	0.000397805	6.01e-06	0.466807	0.00128747	8.72e-06	0.451593	0.00193094	8.49e-06	0.598724	0.00141801	1.18e-05	0.502257	0.0023494	2.13e-05	0.565575	0.00376608	4.8e-06	0.496161	0.000967427	8.46e-06	0.52808	0.00160203	1.41e-05	0.512094	0.0027534	2.64e-06	0.437845	0.000602953	1.99e-05	0.606098	0.0032833	1.01e-06	0.395458	0.0002554	3.79e-06	0.370737	0.00102229	7.86e-06
GLYCOGENSYNTH-PWY: glycogen biosynthesis I (from ADP-D-Glucose)	g__Coprococcus.s__Coprococcus_catus	0.00204631	0.00204631	0.0204344		8.34e-05	0.00019712	0.000157003	0.000292157	1.23e-06	0.497732	0.000247121	2.41e-06	0.466807	0.000516273	7.07e-07	0.451593	0.000156557	5.83e-06	0.598724	0.000973737	1.69e-06	0.502257	0.000336481	3.8e-06	0.565575	0.000671883	9.21e-06	0.496161	0.00185625	3.77e-06	0.52808	0.000713906	5.6e-07	0.512094	0.000109355	3.85e-07	0.437845	8.79e-05	1.84e-06	0.606098	0.000303581	1.03e-06	0.395458	0.000260458	7.48e-07	0.370737	0.000201761	1.55e-06
GLYCOGENSYNTH-PWY: glycogen biosynthesis I (from ADP-D-Glucose)	g__Erysipelotrichaceae_noname.s__Eubacterium_biforme	0.0369478	0.0369478	0.00940783		0.000271834	0.000955676	0.000516837	0.00144968	8.72e-07	0.497732	0.000175195	1.26e-05	0.466807	0.00269919	7.66e-06	0.451593	0.00169622	1.82e-06	0.598724	0.00030398	0	0.502257	0	0	0.565575	0	4.9e-05	0.496161	0.00987582	1.94e-05	0.52808	0.00367368	0	0.512094	0	0	0.437845	0	0	0.606098	0	0	0.395458	0	0	0.370737	0	6.5e-06
GLYCOGENSYNTH-PWY: glycogen biosynthesis I (from ADP-D-Glucose)	g__Roseburia.s__Roseburia_intestinalis	0.000606144	0.000606144	0.0252077		0.00122656	0.00254068	0.000579512	0.00141308	2.65e-07	0.497732	5.32e-05	1.38e-06	0.466807	0.000295625	2.81e-06	0.451593	0.000622242	0	0.598724	0	6.09e-06	0.502257	0.00121253	1.12e-07	0.565575	1.98e-05	3.76e-06	0.496161	0.000757818	2.97e-07	0.52808	5.62e-05	5.56e-06	0.512094	0.00108574	1.27e-06	0.437845	0.000290057	3.36e-06	0.606098	0.000554366	5.53e-06	0.395458	0.00139838	0	0.370737	0	1.34e-05
GLYOXYLATE-BYPASS: glyoxylate cycle	unclassified	0.0203764	0.0203764	0.0116136		1.71e-06	1.56e-05	1.47e-05	7.93e-05	0	0.497732	0	0	0.466807	0	0	0.451593	0	0	0.598724	0	0	0.502257	0	0	0.565575	0	0	0.496161	0	0	0.52808	0	0	0.512094	0	0	0.437845	0	0	0.606098	0	0	0.395458	0	0	0.370737	0	0
HEME-BIOSYNTHESIS-II: heme biosynthesis I (aerobic)	g__Neisseria.s__Neisseria_flavescens	0.0385281	0.0385281	0.00925452		0	0	1.38e-06	9.6e-06	0	0.497732	0	0	0.466807	0	0	0.451593	0	0	0.598724	0	0	0.502257	0	0	0.565575	0	0	0.496161	0	0	0.52808	0	0	0.512094	0	0	0.437845	0	0	0.606098	0	0	0.395458	0	0	0.370737	0	0
HEMESYN2-PWY: heme biosynthesis II (anaerobic)	g__Haemophilus.s__Haemophilus_parainfluenzae	0.0340834	0.0340834	0.00970399		0.000324081	0.00113466	0.000135975	0.000755409	0	0.497732	0	9.12e-07	0.466807	0.00019537	0	0.451593	0	0	0.598724	0	0	0.502257	0	0	0.565575	0	0	0.496161	0	0	0.52808	0	7.1e-07	0.512094	0.000138646	0	0.437845	0	0	0.606098	0	0	0.395458	0	0	0.370737	0	0
HEMESYN2-PWY: heme biosynthesis II (anaerobic)	g__Neisseria.s__Neisseria_flavescens	0.0258441	0.0258441	0.0107269		0	0	1.85e-06	1.19e-05	0	0.497732	0	0	0.466807	0	0	0.451593	0	0	0.598724	0	0	0.502257	0	0	0.565575	0	0	0.496161	0	0	0.52808	0	0	0.512094	0	0	0.437845	0	0	0.606098	0	0	0.395458	0	0	0.370737	0	0
HEXITOLDEGSUPER-PWY: superpathway of hexitol degradation (bacteria)	unclassified	0.0373725	0.0373725	0.00936596		1.44e-05	0.000127594	6.79e-05	0.000351492	0	0.497732	0	0	0.466807	0	0	0.451593	0	0	0.598724	0	0	0.502257	0	0	0.565575	0	7.51e-06	0.496161	0.00151362	0	0.52808	0	0	0.512094	0	0	0.437845	0	0	0.606098	0	0	0.395458	0	0	0.370737	0	0
HISTSYN-PWY: L-histidine biosynthesis	g__Acidaminococcus.s__Acidaminococcus_fermentans	0.0165975	0.0165975	0.012384		9.34e-07	8.66e-06	4.33e-05	0.000253975	0	0.497732	0	0	0.466807	0	0	0.451593	0	0	0.598724	0	0	0.502257	0	0	0.565575	0	0	0.496161	0	0	0.52808	0	0	0.512094	0	0	0.437845	0	0	0.606098	0	0	0.395458	0	0	0.370737	0	0
HISTSYN-PWY: L-histidine biosynthesis	g__Bifidobacterium.s__Bifidobacterium_adolescentis	0.00299978	0.00299978	0.0189444		0.00022452	0.00132199	0.000796942	0.00249433	0	0.497732	0	3.22e-06	0.466807	0.000689793	0	0.451593	0	0	0.598724	0	0	0.502257	0	2.63e-05	0.565575	0.00465014	7.06e-06	0.496161	0.00142292	0	0.52808	0	0	0.512094	0	0	0.437845	0	1.14e-05	0.606098	0.00188088	0	0.395458	0	0	0.370737	0	0.000112475
HISTSYN-PWY: L-histidine biosynthesis	g__Bifidobacterium.s__Bifidobacterium_longum	0.00660556	0.00660556	0.0158923		0.000187812	0.000660932	0.000512666	0.00160947	4.71e-07	0.497732	9.46e-05	5.31e-06	0.466807	0.00113751	0	0.451593	0	1.1e-05	0.598724	0.00183724	2.3e-06	0.502257	0.000457933	3.5e-06	0.565575	0.00061884	0	0.496161	0	0	0.52808	0	5.03e-06	0.512094	0.000982241	1.09e-06	0.437845	0.000248946	3.25e-06	0.606098	0.000536217	0	0.395458	0	0	0.370737	0	3.7e-06
HISTSYN-PWY: L-histidine biosynthesis	g__Ruminococcus.s__Ruminococcus_bromii	0.025011	0.025011	0.0108487		0.00161401	0.00315445	0.00235216	0.00377334	7.48e-06	0.497732	0.00150282	2.78e-05	0.466807	0.00595535	8.08e-05	0.451593	0.0178922	0	0.598724	0	0	0.502257	0	8.56e-05	0.565575	0.015135	4.17e-05	0.496161	0.00840452	4.39e-05	0.52808	0.00831313	0	0.512094	0	0	0.437845	0	2.53e-05	0.606098	0.00417424	1.12e-05	0.395458	0.00283216	6.7e-07	0.370737	0.000180721	3.84e-05
HISTSYN-PWY: L-histidine biosynthesis	unclassified	0.00531538	0.00531538	0.016729		0.00338822	0.00324682	0.00441704	0.00440561	6.92e-06	0.497732	0.00139031	2.35e-05	0.466807	0.0050342	3.09e-05	0.451593	0.00684245	3.21e-05	0.598724	0.0053614	6.04e-05	0.502257	0.0120257	4.75e-05	0.565575	0.00839854	5.61e-05	0.496161	0.0113068	5.1e-05	0.52808	0.00965762	8.56e-05	0.512094	0.0167157	3.16e-05	0.437845	0.00721716	4.89e-05	0.606098	0.008068	4.22e-05	0.395458	0.0106712	1.96e-05	0.370737	0.00528677	4.58e-05
HOMOSER-METSYN-PWY: L-methionine biosynthesis I	g__Ruminococcus.s__Ruminococcus_bromii	0.0143655	0.0143655	0.0129291		0.00187948	0.00367031	0.00286074	0.00470088	1.01e-05	0.497732	0.00202921	4.25e-05	0.466807	0.0091044	0.000102445	0.451593	0.0226853	0	0.598724	0	3.11e-07	0.502257	6.19e-05	0.000130254	0.565575	0.0230304	5.05e-05	0.496161	0.0101781	6.27e-05	0.52808	0.0118732	0	0.512094	0	0	0.437845	0	3.51e-05	0.606098	0.00579114	1.19e-05	0.395458	0.00300917	3.68e-06	0.370737	0.000992619	4.73e-05
ILEUSYN-PWY: L-isoleucine biosynthesis I (from threonine)	g__Akkermansia.s__Akkermansia_muciniphila	0.00545342	0.00545342	0.0166301		0.000457768	0.00138637	0.00100336	0.00252271	1.66e-05	0.497732	0.00333513	0	0.466807	0	2.27e-05	0.451593	0.00502665	0	0.598724	0	5.44e-06	0.502257	0.00108311	1.34e-05	0.565575	0.00236927	0	0.496161	0	1.14e-05	0.52808	0.00215876	1.25e-06	0.512094	0.000244096	7.22e-06	0.437845	0.00164898	1.18e-05	0.606098	0.00194688	4.42e-06	0.395458	0.00111769	3.25e-06	0.370737	0.000876633	3.45e-06
ILEUSYN-PWY: L-isoleucine biosynthesis I (from threonine)	g__Bifidobacterium.s__Bifidobacterium_longum	0.00293927	0.00293927	0.0190236		0.000319515	0.000967007	0.000813377	0.00221537	7.83e-07	0.497732	0.000157314	6.7e-06	0.466807	0.00143528	0	0.451593	0	1.92e-05	0.598724	0.00320682	3.52e-06	0.502257	0.000700836	4.06e-06	0.565575	0.000717854	0	0.496161	0	2.59e-06	0.52808	0.000490456	5.47e-06	0.512094	0.00106816	2.49e-06	0.437845	0.000568694	3.5e-06	0.606098	0.000577464	2.28e-06	0.395458	0.000576547	0	0.370737	0	3.15e-06
ILEUSYN-PWY: L-isoleucine biosynthesis I (from threonine)	g__Blautia.s__Ruminococcus_obeum	0.000302195	0.000302195	0.0279551		0.000599821	0.000944242	0.00104529	0.0015431	2.54e-06	0.497732	0.000510315	5.89e-06	0.466807	0.00126176	1.16e-05	0.451593	0.00256869	1.17e-05	0.598724	0.00195415	1.46e-05	0.502257	0.00290688	2.13e-05	0.565575	0.00376608	8.6e-06	0.496161	0.00173331	1.24e-05	0.52808	0.00234813	1.88e-05	0.512094	0.0036712	4.6e-06	0.437845	0.0010506	2.26e-05	0.606098	0.00372877	7.58e-06	0.395458	0.00191676	4.08e-06	0.370737	0.00110051	7.83e-06
ILEUSYN-PWY: L-isoleucine biosynthesis I (from threonine)	g__Coprococcus.s__Coprococcus_catus	0.000879481	0.000879481	0.0237429		0.000165638	0.000326407	0.00028968	0.000444878	1.72e-06	0.497732	0.000345568	4.75e-06	0.466807	0.00101755	1.79e-06	0.451593	0.000396375	7.42e-06	0.598724	0.0012393	2.53e-06	0.502257	0.000503726	6.17e-06	0.565575	0.00109093	1.47e-05	0.496161	0.00296275	5.94e-06	0.52808	0.00112483	3.02e-06	0.512094	0.000589735	1.67e-06	0.437845	0.000381413	3.34e-06	0.606098	0.000551066	3.08e-06	0.395458	0.000778844	2.24e-06	0.370737	0.000604203	3.02e-06
ILEUSYN-PWY: L-isoleucine biosynthesis I (from threonine)	g__Eubacterium.s__Eubacterium_limosum	0.0312315	0.0312315	0.0100258		4.79e-07	5.04e-06	6.7e-06	4.13e-05	0	0.497732	0	0	0.466807	0	0	0.451593	0	0	0.598724	0	0	0.502257	0	0	0.565575	0	0	0.496161	0	0	0.52808	0	0	0.512094	0	0	0.437845	0	0	0.606098	0	0	0.395458	0	0	0.370737	0	0
ILEUSYN-PWY: L-isoleucine biosynthesis I (from threonine)	g__Subdoligranulum.s__Subdoligranulum_sp_4_3_54A2FAA	0.0136784	0.0136784	0.0131145		4.85e-05	0.0002188	0.000127456	0.000415311	0	0.497732	0	0	0.466807	0	2.99e-06	0.451593	0.000662101	0	0.598724	0	0	0.502257	0	0	0.565575	0	0	0.496161	0	4.56e-06	0.52808	0.000863505	0	0.512094	0	0	0.437845	0	0	0.606098	0	0	0.395458	0	0	0.370737	0	0
LACTOSECAT-PWY: lactose and galactose degradation I	unclassified	0.0456545	0.0456545	0.0086363		3.98e-05	0.000289688	9.37e-05	0.000285893	0	0.497732	0	0	0.466807	0	0	0.451593	0	0	0.598724	0	0	0.502257	0	0	0.565575	0	0	0.496161	0	0	0.52808	0	0	0.512094	0	0	0.437845	0	0	0.606098	0	0	0.395458	0	0	0.370737	0	0
NAD-BIOSYNTHESIS-II: NAD salvage pathway II	g__Lactococcus.s__Lactococcus_lactis	0.0352277	0.0352277	0.00958267		0	0	1.16e-06	7.93e-06	0	0.497732	0	0	0.466807	0	0	0.451593	0	0	0.598724	0	0	0.502257	0	0	0.565575	0	0	0.496161	0	0	0.52808	0	0	0.512094	0	0	0.437845	0	0	0.606098	0	0	0.395458	0	0	0.370737	0	0
NAGLIPASYN-PWY: lipid IVA biosynthesis	g__Haemophilus.s__Haemophilus_parainfluenzae	0.0492662	0.0492662	0.00836063		0.000278594	0.00102738	0.000119958	0.000691993	0	0.497732	0	8.32e-07	0.466807	0.000178232	0	0.451593	0	0	0.598724	0	0	0.502257	0	0	0.565575	0	0	0.496161	0	0	0.52808	0	0	0.512094	0	0	0.437845	0	0	0.606098	0	0	0.395458	0	0	0.370737	0	0
NONMEVIPP-PWY: methylerythritol phosphate pathway I	g__Akkermansia.s__Akkermansia_muciniphila	0.0175985	0.0175985	0.0121636		0.000349506	0.00118061	0.000734393	0.00206974	1.47e-05	0.497732	0.0029534	0	0.466807	0	2e-05	0.451593	0.00442877	0	0.598724	0	4.9e-06	0.502257	0.000975596	1.34e-05	0.565575	0.00236927	0	0.496161	0	1.05e-05	0.52808	0.00198833	1.17e-06	0.512094	0.000228474	7.22e-06	0.437845	0.00164898	8.61e-06	0.606098	0.00142056	3.32e-06	0.395458	0.000839533	0	0.370737	0	0
NONMEVIPP-PWY: methylerythritol phosphate pathway I	g__Bacteroides.s__Bacteroides_vulgatus	3.29e-05	3.29e-05	0.0367452		0.0055313	0.00655442	0.00341996	0.00417144	0	0.497732	0	4.9e-06	0.466807	0.00104968	8.23e-06	0.451593	0.00182244	5.64e-05	0.598724	0.00942003	1.48e-05	0.502257	0.0029467	7.17e-07	0.565575	0.000126774	0	0.496161	0	2.05e-05	0.52808	0.00388198	0	0.512094	0	5.67e-06	0.437845	0.00129498	1.09e-05	0.606098	0.00179839	2.06e-05	0.395458	0.00520915	1.91e-05	0.370737	0.00515191	7.09e-06
NONMEVIPP-PWY: methylerythritol phosphate pathway I	g__Bifidobacterium.s__Bifidobacterium_adolescentis	0.00502122	0.00502122	0.0169487		0.000246356	0.00135408	0.000779281	0.0024346	0	0.497732	0	2.94e-06	0.466807	0.000629811	0	0.451593	0	0	0.598724	0	0	0.502257	0	3.32e-05	0.565575	0.00587014	1.01e-05	0.496161	0.00203563	0	0.52808	0	0	0.512094	0	0	0.437845	0	1.27e-05	0.606098	0.00209537	3.77e-06	0.395458	0.000953325	1.08e-06	0.370737	0.000291312	0.000112963
NONMEVIPP-PWY: methylerythritol phosphate pathway I	g__Bifidobacterium.s__Bifidobacterium_dentium	0.0179125	0.0179125	0.0120971		2.45e-06	2.54e-05	1.37e-05	6.43e-05	0	0.497732	0	0	0.466807	0	0	0.451593	0	0	0.598724	0	0	0.502257	0	0	0.565575	0	0	0.496161	0	0	0.52808	0	0	0.512094	0	0	0.437845	0	0	0.606098	0	0	0.395458	0	0	0.370737	0	0
NONMEVIPP-PWY: methylerythritol phosphate pathway I	g__Bifidobacterium.s__Bifidobacterium_longum	0.000837659	0.000837659	0.0239344		3.64e-05	0.000110776	0.000101005	0.000258133	0	0.497732	0	1.71e-06	0.466807	0.000366318	0	0.451593	0	3.17e-06	0.598724	0.000529459	7.04e-07	0.502257	0.000140167	0	0.565575	0	0	0.496161	0	6.4e-07	0.52808	0.000121194	1.89e-06	0.512094	0.000369073	0	0.437845	0	6.4e-07	0.606098	0.000105593	0	0.395458	0	0	0.370737	0	1.23e-06
NONMEVIPP-PWY: methylerythritol phosphate pathway I	g__Blautia.s__Ruminococcus_obeum	0.000554161	0.000554161	0.0255611		0.000343934	0.000623715	0.00067484	0.00125068	1.92e-06	0.497732	0.00038575	5.19e-06	0.466807	0.00111181	9.84e-06	0.451593	0.00217896	6.94e-06	0.598724	0.00115913	1.06e-05	0.502257	0.00211047	1.78e-05	0.565575	0.00314724	4.9e-06	0.496161	0.000987582	8.02e-06	0.52808	0.00151871	1.11e-05	0.512094	0.00216757	2.42e-06	0.437845	0.000552707	1.48e-05	0.606098	0.00244185	2.65e-06	0.395458	0.000670109	2.99e-06	0.370737	0.000806503	5.85e-06
NONMEVIPP-PWY: methylerythritol phosphate pathway I	g__Blautia.s__Ruminococcus_torques	0.00119232	0.00119232	0.0225479		0.000212601	0.000368659	0.000409459	0.000804055	1.17e-06	0.497732	0.000235066	1.37e-06	0.466807	0.000293483	1.3e-05	0.451593	0.0028787	2.55e-06	0.598724	0.000425906	1.12e-06	0.502257	0.000222993	5.4e-06	0.565575	0.000954781	0	0.496161	0	1.09e-05	0.52808	0.00206408	4.52e-06	0.512094	0.00088265	1.62e-06	0.437845	0.000369994	6.56e-07	0.606098	0.000108233	0	0.395458	0	0	0.370737	0	7.8e-06
NONMEVIPP-PWY: methylerythritol phosphate pathway I	g__Coprobacillus.s__Coprobacillus_sp_29_1	0.0437885	0.0437885	0.00878785		9.09e-06	5.43e-05	2.96e-05	0.000137576	0	0.497732	0	0	0.466807	0	0	0.451593	0	1.02e-06	0.598724	0.000170362	0	0.502257	0	0	0.565575	0	0	0.496161	0	0	0.52808	0	0	0.512094	0	0	0.437845	0	0	0.606098	0	0	0.395458	0	0	0.370737	0	0
NONMEVIPP-PWY: methylerythritol phosphate pathway I	g__Dorea.s__Dorea_formicigenerans	0.000175965	0.000175965	0.0300953		0.000156968	0.000260376	0.000270337	0.000362204	3.22e-07	0.497732	6.47e-05	1.36e-06	0.466807	0.000291341	4.83e-06	0.451593	0.00106955	6.38e-06	0.598724	0.0010656	1.76e-06	0.502257	0.000350418	3.45e-06	0.565575	0.000609999	4.37e-06	0.496161	0.000880762	4.1e-06	0.52808	0.000776397	1.8e-06	0.512094	0.000351498	0	0.437845	0	1.4e-06	0.606098	0.000230986	0	0.395458	0	0	0.370737	0	0
NONMEVIPP-PWY: methylerythritol phosphate pathway I	g__Dorea.s__Dorea_longicatena	0.00299403	0.00299403	0.0189518		0.000292992	0.000793819	0.000589408	0.00123878	0	0.497732	0	5.07e-06	0.466807	0.0010861	7.44e-06	0.451593	0.0016475	1.51e-06	0.598724	0.000252203	7.39e-07	0.502257	0.000147136	1.67e-05	0.565575	0.00295275	3.77e-05	0.496161	0.00759834	1.45e-05	0.52808	0.00274579	7.65e-07	0.512094	0.000149387	4.49e-06	0.437845	0.00102548	8.95e-06	0.606098	0.00147666	0	0.395458	0	1.15e-06	0.370737	0.000310193	1.05e-05
NONMEVIPP-PWY: methylerythritol phosphate pathway I	g__Eubacterium.s__Eubacterium_ramulus	0.00558991	0.00558991	0.0165349		4.5e-05	0.000167178	0.00010489	0.000270521	0	0.497732	0	0	0.466807	0	0	0.451593	0	0	0.598724	0	3.23e-06	0.502257	0.000643097	6.61e-06	0.565575	0.00116872	2.7e-06	0.496161	0.000544178	6.91e-07	0.52808	0.000130851	0	0.512094	0	7.36e-07	0.437845	0.000168096	0	0.606098	0	0	0.395458	0	0	0.370737	0	1.04e-06
NONMEVIPP-PWY: methylerythritol phosphate pathway I	g__Flavonifractor.s__Flavonifractor_plautii	0.043339	0.043339	0.00882537		4.93e-05	0.000161288	2.48e-05	9.5e-05	0	0.497732	0	0	0.466807	0	0	0.451593	0	0	0.598724	0	0	0.502257	0	0	0.565575	0	0	0.496161	0	0	0.52808	0	0	0.512094	0	0	0.437845	0	0	0.606098	0	0	0.395458	0	0	0.370737	0	0
NONMEVIPP-PWY: methylerythritol phosphate pathway I	g__Lachnospiraceae_noname.s__Lachnospiraceae_bacterium_1_1_57FAA	0.0274072	0.0274072	0.0105089		7.06e-05	0.000194186	0.000128673	0.000335415	0	0.497732	0	0	0.466807	0	0	0.451593	0	8.53e-07	0.598724	0.00014247	5.57e-07	0.502257	0.000110899	0	0.565575	0	0	0.496161	0	8.43e-06	0.52808	0.00159635	1.02e-06	0.512094	0.000199182	0	0.437845	0	0	0.606098	0	0	0.395458	0	0	0.370737	0	0
NONMEVIPP-PWY: methylerythritol phosphate pathway I	g__Lachnospiraceae_noname.s__Lachnospiraceae_bacterium_3_1_46FAA	0.00270133	0.00270133	0.019352		6.94e-05	0.000200527	0.00017324	0.000461996	9.62e-07	0.497732	0.000193277	0	0.466807	0	0	0.451593	0	1.04e-06	0.598724	0.000173703	3.4e-07	0.502257	6.77e-05	1.13e-06	0.565575	0.000199797	0	0.496161	0	9.08e-06	0.52808	0.00171944	8e-07	0.512094	0.000156221	0	0.437845	0	0	0.606098	0	0	0.395458	0	0	0.370737	0	2.01e-06
NONMEVIPP-PWY: methylerythritol phosphate pathway I	g__Lachnospiraceae_noname.s__Lachnospiraceae_bacterium_5_1_57FAA	0.025793	0.025793	0.0107342		2.76e-06	2.11e-05	1.27e-05	6.13e-05	0	0.497732	0	0	0.466807	0	0	0.451593	0	0	0.598724	0	0	0.502257	0	0	0.565575	0	0	0.496161	0	0	0.52808	0	0	0.512094	0	0	0.437845	0	0	0.606098	0	0	0.395458	0	0	0.370737	0	0
NONMEVIPP-PWY: methylerythritol phosphate pathway I	g__Roseburia.s__Roseburia_intestinalis	0.0166372	0.0166372	0.012375		0.000529167	0.00130679	0.000290204	0.000807491	2.41e-07	0.497732	4.84e-05	5.18e-07	0.466807	0.000110967	1.74e-06	0.451593	0.000385303	0	0.598724	0	3.68e-06	0.502257	0.000732693	0	0.565575	0	1.99e-06	0.496161	0.000401079	0	0.52808	0	2.67e-06	0.512094	0.000521388	0	0.437845	0	1.53e-06	0.606098	0.000252434	3.89e-06	0.395458	0.00098367	0	0.370737	0	8.21e-06
NONMEVIPP-PWY: methylerythritol phosphate pathway I	g__Ruminococcus.s__Ruminococcus_sp_5_1_39BFAA	0.00184254	0.00184254	0.020844		0.000815557	0.0018412	0.00155185	0.00295066	0	0.497732	0	2e-06	0.466807	0.000428443	2.03e-05	0.451593	0.0044952	6.69e-06	0.598724	0.00111738	3.42e-05	0.502257	0.00680926	1.12e-05	0.565575	0.00198029	3.93e-05	0.496161	0.00792081	6.07e-06	0.52808	0.00114945	4.15e-05	0.512094	0.00810398	0	0.437845	0	1.24e-05	0.606098	0.00204587	0	0.395458	0	0	0.370737	0	3.28e-05
NONOXIPENT-PWY: pentose phosphate pathway (non-oxidative branch)	g__Alistipes.s__Alistipes_indistinctus	0.0367651	0.0367651	0.00942598		4.16e-05	0.000132099	9.7e-05	0.000362362	0	0.497732	0	1.61e-07	0.466807	3.45e-05	6.37e-07	0.451593	0.000141056	1.82e-06	0.598724	0.00030398	0	0.502257	0	4.08e-07	0.565575	7.21e-05	0	0.496161	0	0	0.52808	0	0	0.512094	0	0	0.437845	0	0	0.606098	0	0	0.395458	0	1.91e-06	0.370737	0.000515191	0
NONOXIPENT-PWY: pentose phosphate pathway (non-oxidative branch)	g__Blautia.s__Ruminococcus_obeum	0.00024958	0.00024958	0.0287117		0.000499685	0.00084865	0.000938397	0.00153182	2.41e-06	0.497732	0.000484196	5.61e-06	0.466807	0.00120178	1.11e-05	0.451593	0.00245797	1.12e-05	0.598724	0.00187064	1.33e-05	0.502257	0.00264805	2.1e-05	0.565575	0.00371304	8.39e-06	0.496161	0.00169098	1.12e-05	0.52808	0.00212089	1.57e-05	0.512094	0.00306584	3.24e-06	0.437845	0.000739987	2.16e-05	0.606098	0.00356378	5.11e-06	0.395458	0.00129217	1.75e-06	0.370737	0.000472033	9.88e-06
NONOXIPENT-PWY: pentose phosphate pathway (non-oxidative branch)	g__Clostridium.s__Clostridium_bolteae	0.0231992	0.0231992	0.0111288		6.53e-05	0.000152286	0.000278623	0.00134382	0	0.497732	0	0	0.466807	0	0	0.451593	0	0	0.598724	0	0	0.502257	0	0	0.565575	0	0	0.496161	0	1.98e-06	0.52808	0.000374943	0	0.512094	0	0	0.437845	0	2.77e-07	0.606098	4.57e-05	0	0.395458	0	0	0.370737	0	0
NONOXIPENT-PWY: pentose phosphate pathway (non-oxidative branch)	g__Coprococcus.s__Coprococcus_catus	0.000404126	0.000404126	0.0268067		0.000103577	0.00024556	0.000201259	0.000326731	1.52e-06	0.497732	0.000305385	4.97e-06	0.466807	0.00106468	8.45e-07	0.451593	0.000187116	5.54e-06	0.598724	0.000925301	1.79e-06	0.502257	0.000356391	4.24e-06	0.565575	0.00074968	1.11e-05	0.496161	0.00223718	4.49e-06	0.52808	0.000850249	4.95e-07	0.512094	9.67e-05	9.28e-07	0.437845	0.000211947	1.36e-06	0.606098	0.000224386	8.49e-07	0.395458	0.000214688	1.31e-06	0.370737	0.000353351	1.96e-06
NONOXIPENT-PWY: pentose phosphate pathway (non-oxidative branch)	g__Roseburia.s__Roseburia_intestinalis	0.00159253	0.00159253	0.0214142		0.00121397	0.00243354	0.000631448	0.00145839	0	0.497732	0	2.37e-06	0.466807	0.000507704	3.13e-06	0.451593	0.000693102	0	0.598724	0	5.76e-06	0.502257	0.00114682	0	0.565575	0	4.53e-06	0.496161	0.00091301	0	0.52808	0	5.91e-06	0.512094	0.00115408	1.49e-06	0.437845	0.000340303	5.49e-06	0.606098	0.000905794	9.58e-06	0.395458	0.00242251	0	0.370737	0	1.74e-05
NONOXIPENT-PWY: pentose phosphate pathway (non-oxidative branch)	g__Ruminococcus.s__Ruminococcus_bromii	0.00918094	0.00918094	0.0146308		0.00208117	0.00396499	0.00323871	0.00527251	1.2e-05	0.497732	0.00241094	4.82e-05	0.466807	0.0103255	0.000102027	0.451593	0.0225927	0	0.598724	0	0	0.502257	0	0.000136903	0.565575	0.024206	5.43e-05	0.496161	0.010944	7.34e-05	0.52808	0.0138994	0	0.512094	0	0	0.437845	0	4.17e-05	0.606098	0.00688007	1.35e-05	0.395458	0.00341376	5.76e-06	0.370737	0.00155366	5.43e-05
NONOXIPENT-PWY: pentose phosphate pathway (non-oxidative branch)	unclassified	0.00386341	0.00386341	0.0179625		0.00753458	0.00628191	0.00605139	0.00467104	3.99e-06	0.497732	0.000801636	1.55e-05	0.466807	0.00332043	4.08e-05	0.451593	0.00903469	1.88e-05	0.598724	0.00314001	5.12e-05	0.502257	0.010194	3.57e-05	0.565575	0.00631216	3.74e-05	0.496161	0.00753787	8.98e-06	0.52808	0.0017005	4.37e-05	0.512094	0.00853359	4.08e-05	0.437845	0.00931836	4.93e-05	0.606098	0.00813399	7.8e-05	0.395458	0.019724	2.3e-05	0.370737	0.00620387	2.17e-05
OANTIGEN-PWY: O-antigen building blocks biosynthesis (E. coli)	g__Escherichia.s__Escherichia_coli	0.0472108	0.0472108	0.0085148		8.17e-05	0.000301502	3.76e-05	0.000166563	0	0.497732	0	0	0.466807	0	0	0.451593	0	0	0.598724	0	0	0.502257	0	0	0.565575	0	0	0.496161	0	1.97e-06	0.52808	0.000373049	0	0.512094	0	0	0.437845	0	0	0.606098	0	0	0.395458	0	0	0.370737	0	0
P164-PWY: purine nucleobases degradation I (anaerobic)	unclassified	0.0227291	0.0227291	0.0112051		0.000116175	0.000297576	0.000209888	0.000526276	2.96e-06	0.497732	0.000594698	0	0.466807	0	6.76e-06	0.451593	0.00149692	0	0.598724	0	2.88e-06	0.502257	0.000573412	2.92e-06	0.565575	0.000516289	0	0.496161	0	7.79e-06	0.52808	0.00147515	0	0.512094	0	0	0.437845	0	0	0.606098	0	0	0.395458	0	0	0.370737	0	0
P185-PWY: formaldehyde assimilation III (dihydroxyacetone cycle)	unclassified	0.0322236	0.0322236	0.00991051		0.000108138	0.000285159	0.000182133	0.000424274	1.9e-06	0.497732	0.000381732	0	0.466807	0	3.79e-06	0.451593	0.000839252	0	0.598724	0	0	0.502257	0	2.39e-06	0.565575	0.000422579	4.09e-06	0.496161	0.000824329	0	0.52808	0	0	0.512094	0	0	0.437845	0	0	0.606098	0	0	0.395458	0	0	0.370737	0	0
PANTO-PWY: phosphopantothenate biosynthesis I	g__Akkermansia.s__Akkermansia_muciniphila	0.00773907	0.00773907	0.0152845		0.000393716	0.00124624	0.000862849	0.00226331	1.51e-05	0.497732	0.00303376	0	0.466807	0	1.99e-05	0.451593	0.00440662	0	0.598724	0	5.17e-06	0.502257	0.00102935	1.47e-05	0.565575	0.00259913	0	0.496161	0	1.27e-05	0.52808	0.00240494	2.07e-06	0.512094	0.000404222	7.48e-06	0.437845	0.00170837	9.75e-06	0.606098	0.00160865	4.36e-06	0.395458	0.00110252	0	0.370737	0	1.18e-06
PANTO-PWY: phosphopantothenate biosynthesis I	g__Alistipes.s__Alistipes_sp_HGB5	0.0433225	0.0433225	0.00882676		6.97e-07	8.03e-06	1.34e-05	8.99e-05	1.7e-07	0.497732	3.42e-05	0	0.466807	0	0	0.451593	0	0	0.598724	0	0	0.502257	0	0	0.565575	0	0	0.496161	0	0	0.52808	0	0	0.512094	0	0	0.437845	0	0	0.606098	0	0	0.395458	0	0	0.370737	0	0
PANTO-PWY: phosphopantothenate biosynthesis I	g__Bacteroides.s__Bacteroides_caccae	0.0235362	0.0235362	0.011075		0.000561143	0.00084901	0.000868413	0.00179235	0	0.497732	0	2.37e-06	0.466807	0.000507704	0	0.451593	0	0	0.598724	0	4.05e-07	0.502257	8.06e-05	2.8e-06	0.565575	0.000495072	2.32e-07	0.496161	4.68e-05	2.03e-05	0.52808	0.00384411	8.71e-07	0.512094	0.000170086	1.57e-06	0.437845	0.000358574	1.19e-06	0.606098	0.000196338	2.12e-06	0.395458	0.000536087	1.14e-06	0.370737	0.000307496	2.46e-06
PANTO-PWY: phosphopantothenate biosynthesis I	g__Bacteroides.s__Bacteroides_plebeius	0.0205551	0.0205551	0.0115809		0.00232918	0.00496645	0.00134339	0.00414059	0	0.497732	0	0	0.466807	0	0	0.451593	0	0	0.598724	0	0	0.502257	0	6.92e-06	0.565575	0.00122353	0	0.496161	0	0	0.52808	0	0	0.512094	0	0	0.437845	0	0	0.606098	0	0	0.395458	0	0	0.370737	0	0
PANTO-PWY: phosphopantothenate biosynthesis I	g__Bacteroides.s__Bacteroides_vulgatus	0.000252541	0.000252541	0.028665		0.00612549	0.00691815	0.00409479	0.0048678	0	0.497732	0	6.27e-06	0.466807	0.00134317	8.64e-06	0.451593	0.00191323	5.92e-05	0.598724	0.00988769	1.65e-05	0.502257	0.00328517	1.79e-06	0.565575	0.000316492	0	0.496161	0	2.26e-05	0.52808	0.00427965	0	0.512094	0	6.95e-06	0.437845	0.00158732	1.62e-05	0.606098	0.00267283	2.44e-05	0.395458	0.00617006	2.11e-05	0.370737	0.00569137	3.81e-06
PANTO-PWY: phosphopantothenate biosynthesis I	g__Blautia.s__Blautia_hydrogenotrophica	0.0477341	0.0477341	0.00847489		4.21e-07	3.56e-06	1.15e-05	8.07e-05	0	0.497732	0	0	0.466807	0	0	0.451593	0	0	0.598724	0	0	0.502257	0	0	0.565575	0	0	0.496161	0	0	0.52808	0	0	0.512094	0	0	0.437845	0	0	0.606098	0	0	0.395458	0	0	0.370737	0	0
PANTO-PWY: phosphopantothenate biosynthesis I	g__Dorea.s__Dorea_longicatena	0.0129139	0.0129139	0.0133324		0.000403871	0.00078192	0.000641341	0.00117506	0	0.497732	0	4.36e-06	0.466807	0.000934005	7.02e-06	0.451593	0.0015545	2.63e-06	0.598724	0.000439267	9.73e-07	0.502257	0.000193725	1.8e-05	0.565575	0.0031826	2.92e-05	0.496161	0.00588518	5.89e-06	0.52808	0.00111536	3.4e-06	0.512094	0.00066394	4.77e-06	0.437845	0.00108943	7.96e-06	0.606098	0.00131332	0	0.395458	0	4.84e-07	0.370737	0.000130551	9.48e-06
PANTO-PWY: phosphopantothenate biosynthesis I	g__Enterococcus.s__Enterococcus_avium	0.0357462	0.0357462	0.00952904		0	0	3.48e-06	2.38e-05	0	0.497732	0	0	0.466807	0	0	0.451593	0	0	0.598724	0	0	0.502257	0	0	0.565575	0	0	0.496161	0	0	0.52808	0	0	0.512094	0	0	0.437845	0	0	0.606098	0	0	0.395458	0	0	0.370737	0	0
PANTO-PWY: phosphopantothenate biosynthesis I	g__Eubacterium.s__Eubacterium_hallii	0.000397926	0.000397926	0.0268678		0.000504315	0.00096224	0.000896804	0.00132542	5.3e-06	0.497732	0.00106483	2.43e-06	0.466807	0.000520558	1.08e-05	0.451593	0.00239154	4.73e-06	0.598724	0.000790013	6.22e-06	0.502257	0.00123841	1.58e-05	0.565575	0.00279362	1.73e-05	0.496161	0.00348677	3.03e-05	0.52808	0.00573776	1.36e-05	0.512094	0.00265576	4.25e-06	0.437845	0.000970662	1.36e-05	0.606098	0.00224386	5.97e-06	0.395458	0.00150964	3.18e-06	0.370737	0.000857752	1.74e-05
PANTO-PWY: phosphopantothenate biosynthesis I	g__Eubacterium.s__Eubacterium_ramulus	0.00404882	0.00404882	0.0177809		5.23e-05	0.00015244	0.000117619	0.000295147	0	0.497732	0	3.05e-07	0.466807	6.53e-05	0	0.451593	0	0	0.598724	0	3.09e-06	0.502257	0.000615223	5.69e-06	0.565575	0.00100606	2.96e-06	0.496161	0.00059658	2.83e-07	0.52808	5.36e-05	0	0.512094	0	7.07e-07	0.437845	0.000161473	0	0.606098	0	0	0.395458	0	0	0.370737	0	1.24e-06
PANTO-PWY: phosphopantothenate biosynthesis I	g__Lachnospiraceae_noname.s__Lachnospiraceae_bacterium_3_1_46FAA	0.0144778	0.0144778	0.0128996		9.77e-05	0.000232518	0.000188342	0.000489082	0	0.497732	0	0	0.466807	0	0	0.451593	0	4.3e-06	0.598724	0.000718194	1.59e-06	0.502257	0.000316571	2.12e-06	0.565575	0.00037484	0	0.496161	0	8.37e-06	0.52808	0.00158499	4.31e-07	0.512094	8.42e-05	5.49e-07	0.437845	0.000125387	0	0.606098	0	0	0.395458	0	0	0.370737	0	3.67e-06
PANTO-PWY: phosphopantothenate biosynthesis I	g__Parabacteroides.s__Parabacteroides_distasonis	0.00729315	0.00729315	0.0155121		0.00064904	0.000984529	0.0010045	0.00167993	0	0.497732	0	1.63e-06	0.466807	0.000349181	3.09e-06	0.451593	0.000684245	1.25e-05	0.598724	0.00208777	3.54e-06	0.502257	0.000704818	1.63e-06	0.565575	0.000288202	0	0.496161	0	2.13e-06	0.52808	0.000403348	1.18e-06	0.512094	0.000230426	2.77e-06	0.437845	0.000632643	2.04e-06	0.606098	0.000336579	7.8e-06	0.395458	0.0019724	0	0.370737	0	0
PANTO-PWY: phosphopantothenate biosynthesis I	g__Roseburia.s__Roseburia_intestinalis	0.000325746	0.000325746	0.0276585		0.000991547	0.00225129	0.000412711	0.00107081	0	0.497732	0	1.67e-06	0.466807	0.00035775	9.94e-07	0.451593	0.00022011	0	0.598724	0	4.22e-06	0.502257	0.000840207	0	0.565575	0	2.33e-06	0.496161	0.000469605	0	0.52808	0	1.68e-06	0.512094	0.000328065	5.65e-07	0.437845	0.000129041	1.91e-06	0.606098	0.00031513	3.96e-06	0.395458	0.00100137	0	0.370737	0	1.33e-05
PANTO-PWY: phosphopantothenate biosynthesis I	g__Ruminococcus.s__Ruminococcus_sp_5_1_39BFAA	0.00675598	0.00675598	0.0158058		0.000662088	0.00149225	0.00115873	0.00225847	0	0.497732	0	1.06e-06	0.466807	0.000227075	1.54e-05	0.451593	0.00341015	2.37e-06	0.598724	0.000395842	3.02e-05	0.502257	0.00601286	6.8e-06	0.565575	0.00120232	2.45e-05	0.496161	0.00493791	4.63e-06	0.52808	0.00087676	3.75e-05	0.512094	0.00732287	0	0.437845	0	5.78e-06	0.606098	0.000953641	0	0.395458	0	0	0.370737	0	2.71e-05
PANTOSYN-PWY: pantothenate and coenzyme A biosynthesis I	g__Akkermansia.s__Akkermansia_muciniphila	0.0070579	0.0070579	0.0156379		0.000393151	0.00124547	0.000875726	0.00231101	1.63e-05	0.497732	0.00327486	0	0.466807	0	2e-05	0.451593	0.00442877	0	0.598724	0	4.91e-06	0.502257	0.000977587	1.36e-05	0.565575	0.00240463	0	0.496161	0	1.3e-05	0.52808	0.00246175	1.92e-06	0.512094	0.000374931	6.59e-06	0.437845	0.0015051	1.02e-05	0.606098	0.0016829	5e-06	0.395458	0.00126436	0	0.370737	0	1.23e-06
PANTOSYN-PWY: pantothenate and coenzyme A biosynthesis I	g__Blautia.s__Ruminococcus_torques	0.013498	0.013498	0.0131648		0.000168943	0.000340718	0.000289334	0.000628423	0	0.497732	0	1.81e-06	0.466807	0.000387741	1.14e-05	0.451593	0.0025244	1.14e-05	0.598724	0.00190405	2.49e-06	0.502257	0.000495762	7.17e-06	0.565575	0.00126774	0	0.496161	0	6.46e-06	0.52808	0.0012233	5.6e-06	0.512094	0.00109355	1.39e-06	0.437845	0.000317464	0	0.606098	0	1.5e-06	0.395458	0.000379307	0	0.370737	0	0
PEPTIDOGLYCANSYN-PWY: peptidoglycan biosynthesis I (meso-diaminopimelate containing)	g__Acidaminococcus.s__Acidaminococcus_fermentans	0.00763298	0.00763298	0.0153374		9.46e-07	8.75e-06	2.59e-05	0.000133874	0	0.497732	0	0	0.466807	0	0	0.451593	0	0	0.598724	0	0	0.502257	0	6.32e-07	0.565575	0.000111745	0	0.496161	0	0	0.52808	0	0	0.512094	0	0	0.437845	0	0	0.606098	0	0	0.395458	0	0	0.370737	0	0
PEPTIDOGLYCANSYN-PWY: peptidoglycan biosynthesis I (meso-diaminopimelate containing)	g__Bacteroides.s__Bacteroides_plebeius	0.0192934	0.0192934	0.0118182		0.00267015	0.00567556	0.00153916	0.00466639	0	0.497732	0	0	0.466807	0	0	0.451593	0	0	0.598724	0	0	0.502257	0	5.75e-06	0.565575	0.00101666	0	0.496161	0	0	0.52808	0	0	0.512094	0	0	0.437845	0	0	0.606098	0	0	0.395458	0	0	0.370737	0	0
PEPTIDOGLYCANSYN-PWY: peptidoglycan biosynthesis I (meso-diaminopimelate containing)	g__Bacteroides.s__Bacteroides_vulgatus	0.000132147	0.000132147	0.0312302		0.00677919	0.00772931	0.00442337	0.00534373	0	0.497732	0	6.82e-06	0.466807	0.00146099	9.76e-06	0.451593	0.00216124	6e-05	0.598724	0.0100213	1.77e-05	0.502257	0.00352409	1.06e-06	0.565575	0.00018742	0	0.496161	0	2.83e-05	0.52808	0.00535903	0	0.512094	0	5.82e-06	0.437845	0.00132924	1.31e-05	0.606098	0.00216137	2.21e-05	0.395458	0.00558846	2.46e-05	0.370737	0.00663544	7.17e-06
PEPTIDOGLYCANSYN-PWY: peptidoglycan biosynthesis I (meso-diaminopimelate containing)	g__Bifidobacterium.s__Bifidobacterium_adolescentis	0.00388956	0.00388956	0.0179363		0.000265263	0.00145935	0.000781516	0.00219881	0	0.497732	0	3.58e-06	0.466807	0.000766912	0	0.451593	0	0	0.598724	0	0	0.502257	0	3.53e-05	0.565575	0.00624144	8.98e-06	0.496161	0.00180989	0	0.52808	0	0	0.512094	0	0	0.437845	0	1.24e-05	0.606098	0.00204587	3.56e-06	0.395458	0.000900222	1.32e-06	0.370737	0.000356048	0.000121344
PEPTIDOGLYCANSYN-PWY: peptidoglycan biosynthesis I (meso-diaminopimelate containing)	g__Bifidobacterium.s__Bifidobacterium_dentium	0.0124368	0.0124368	0.0134752		2.25e-06	2.46e-05	1.24e-05	5.4e-05	0	0.497732	0	0	0.466807	0	0	0.451593	0	0	0.598724	0	0	0.502257	0	0	0.565575	0	0	0.496161	0	0	0.52808	0	0	0.512094	0	0	0.437845	0	0	0.606098	0	0	0.395458	0	0	0.370737	0	0
PEPTIDOGLYCANSYN-PWY: peptidoglycan biosynthesis I (meso-diaminopimelate containing)	g__Blautia.s__Ruminococcus_obeum	0.0217788	0.0217788	0.0113646		0.000173298	0.000384686	0.000276031	0.000540998	1.29e-06	0.497732	0.000259176	2.38e-06	0.466807	0.000509847	1.36e-06	0.451593	0.000301156	5.56e-06	0.598724	0.000928641	6.17e-06	0.502257	0.00122846	0	0.565575	0	3.25e-06	0.496161	0.000655029	6.44e-06	0.52808	0.00121951	9.04e-07	0.512094	0.00017653	0	0.437845	0	8.23e-07	0.606098	0.000135787	2.19e-06	0.395458	0.000553788	1.83e-06	0.370737	0.000493612	2.43e-06
PEPTIDOGLYCANSYN-PWY: peptidoglycan biosynthesis I (meso-diaminopimelate containing)	g__Blautia.s__Ruminococcus_torques	0.0279661	0.0279661	0.0104341		0.0006262	0.00112468	0.000932282	0.00172337	2.16e-06	0.497732	0.000433969	1.73e-06	0.466807	0.000370603	1.92e-05	0.451593	0.00425162	1.61e-05	0.598724	0.00268905	2.88e-06	0.502257	0.000573412	1.22e-05	0.565575	0.0021571	4.43e-06	0.496161	0.000892855	1.4e-05	0.52808	0.00265111	1.04e-05	0.512094	0.00203088	1.1e-06	0.437845	0.00025123	1.7e-06	0.606098	0.000280483	9.27e-07	0.395458	0.000234412	0	0.370737	0	8.42e-06
PEPTIDOGLYCANSYN-PWY: peptidoglycan biosynthesis I (meso-diaminopimelate containing)	g__Collinsella.s__Collinsella_aerofaciens	0.000982689	0.000982689	0.0233069		0.000222262	0.000472299	0.0004263	0.000777159	3.8e-07	0.497732	7.63e-05	3.55e-06	0.466807	0.000760486	1.14e-05	0.451593	0.0025244	6.98e-06	0.598724	0.00116581	5.37e-06	0.502257	0.00106917	1.66e-05	0.565575	0.00293507	9.49e-06	0.496161	0.00191268	8.28e-06	0.52808	0.00156794	9.65e-06	0.512094	0.00188442	0	0.437845	0	4.13e-06	0.606098	0.000681408	8.69e-07	0.395458	0.000219745	9.34e-07	0.370737	0.000251931	3.02e-06
PEPTIDOGLYCANSYN-PWY: peptidoglycan biosynthesis I (meso-diaminopimelate containing)	g__Coprococcus.s__Coprococcus_comes	0.00898626	0.00898626	0.0147127		0.00027934	0.000389897	0.000406636	0.000603961	2.54e-07	0.497732	5.1e-05	4.27e-06	0.466807	0.000914725	4.69e-07	0.451593	0.000103855	4.12e-06	0.598724	0.00068813	7.01e-07	0.502257	0.00013957	5.8e-06	0.565575	0.00102551	6.53e-06	0.496161	0.0013161	5.07e-06	0.52808	0.000960081	6.39e-06	0.512094	0.00124782	3.46e-06	0.437845	0.000790233	5.26e-06	0.606098	0.000867846	3.83e-06	0.395458	0.000968498	2.17e-06	0.370737	0.000585321	5.87e-06
PEPTIDOGLYCANSYN-PWY: peptidoglycan biosynthesis I (meso-diaminopimelate containing)	g__Dorea.s__Dorea_formicigenerans	0.000783719	0.000783719	0.0241962		0.000161925	0.000274216	0.000262973	0.000352148	0	0.497732	0	1.23e-06	0.466807	0.000263492	6.19e-06	0.451593	0.0013707	6.74e-06	0.598724	0.00112573	1.72e-06	0.502257	0.000342454	2.93e-06	0.565575	0.000518057	5.02e-06	0.496161	0.00101177	4.12e-06	0.52808	0.000780184	2.81e-06	0.512094	0.000548727	5.06e-07	0.437845	0.000115566	0	0.606098	0	0	0.395458	0	7.8e-07	0.370737	0.000210392	1.65e-06
PEPTIDOGLYCANSYN-PWY: peptidoglycan biosynthesis I (meso-diaminopimelate containing)	g__Eubacterium.s__Eubacterium_ramulus	0.00747984	0.00747984	0.0154151		5.21e-05	0.000196498	0.000117034	0.000299856	0	0.497732	0	5.4e-07	0.466807	0.00011568	0	0.451593	0	0	0.598724	0	3.4e-06	0.502257	0.000676944	8.64e-06	0.565575	0.00152765	2.45e-06	0.496161	0.000493791	6.5e-07	0.52808	0.000123087	0	0.512094	0	1.11e-06	0.437845	0.000253514	0	0.606098	0	0	0.395458	0	0	0.370737	0	1.37e-06
PEPTIDOGLYCANSYN-PWY: peptidoglycan biosynthesis I (meso-diaminopimelate containing)	g__Flavonifractor.s__Flavonifractor_plautii	0.017527	0.017527	0.0121789		6.16e-05	0.000207826	2.73e-05	8.64e-05	0	0.497732	0	0	0.466807	0	0	0.451593	0	0	0.598724	0	0	0.502257	0	0	0.565575	0	0	0.496161	0	0	0.52808	0	0	0.512094	0	0	0.437845	0	0	0.606098	0	0	0.395458	0	0	0.370737	0	0
PEPTIDOGLYCANSYN-PWY: peptidoglycan biosynthesis I (meso-diaminopimelate containing)	g__Haemophilus.s__Haemophilus_parainfluenzae	0.0412887	0.0412887	0.00900185		0.000267966	0.000942993	0.000115379	0.000652167	0	0.497732	0	4.58e-07	0.466807	9.81e-05	0	0.451593	0	0	0.598724	0	0	0.502257	0	0	0.565575	0	0	0.496161	0	0	0.52808	0	0	0.512094	0	0	0.437845	0	0	0.606098	0	0	0.395458	0	0	0.370737	0	0
PEPTIDOGLYCANSYN-PWY: peptidoglycan biosynthesis I (meso-diaminopimelate containing)	g__Lachnospiraceae_noname.s__Lachnospiraceae_bacterium_1_1_57FAA	0.0242384	0.0242384	0.0109655		6.87e-05	0.000198439	0.000129641	0.000344715	0	0.497732	0	0	0.466807	0	0	0.451593	0	1.01e-06	0.598724	0.000168692	5.26e-07	0.502257	0.000104727	0	0.565575	0	0	0.496161	0	7.94e-06	0.52808	0.00150356	1.21e-06	0.512094	0.000236285	0	0.437845	0	0	0.606098	0	0	0.395458	0	0	0.370737	0	0
PEPTIDOGLYCANSYN-PWY: peptidoglycan biosynthesis I (meso-diaminopimelate containing)	g__Lachnospiraceae_noname.s__Lachnospiraceae_bacterium_3_1_46FAA	0.00201012	0.00201012	0.020504		6.86e-05	0.000198071	0.000177899	0.00047447	1.26e-06	0.497732	0.000253148	0	0.466807	0	0	0.451593	0	7.7e-07	0.598724	0.000128607	5.37e-07	0.502257	0.000106917	1.24e-06	0.565575	0.000219246	0	0.496161	0	8.43e-06	0.52808	0.00159635	1.01e-06	0.512094	0.000197229	0	0.437845	0	0	0.606098	0	0	0.395458	0	0	0.370737	0	1.16e-06
PEPTIDOGLYCANSYN-PWY: peptidoglycan biosynthesis I (meso-diaminopimelate containing)	g__Lachnospiraceae_noname.s__Lachnospiraceae_bacterium_5_1_57FAA	0.0300897	0.0300897	0.0101633		3.76e-06	2.31e-05	1.41e-05	6.56e-05	0	0.497732	0	0	0.466807	0	0	0.451593	0	0	0.598724	0	0	0.502257	0	0	0.565575	0	0	0.496161	0	0	0.52808	0	0	0.512094	0	0	0.437845	0	0	0.606098	0	0	0.395458	0	0	0.370737	0	0
PEPTIDOGLYCANSYN-PWY: peptidoglycan biosynthesis I (meso-diaminopimelate containing)	g__Parabacteroides.s__Parabacteroides_distasonis	0.0103866	0.0103866	0.0141601		0.00064054	0.000993891	0.000979592	0.0016733	0	0.497732	0	7.67e-07	0.466807	0.000164308	2.84e-06	0.451593	0.000628885	1.28e-05	0.598724	0.00213788	4.14e-06	0.502257	0.000824279	1.71e-06	0.565575	0.000302347	0	0.496161	0	1.93e-06	0.52808	0.000365475	0	0.512094	0	1.51e-06	0.437845	0.000344871	1.88e-06	0.606098	0.000310181	4.87e-06	0.395458	0.00123148	0	0.370737	0	0
PEPTIDOGLYCANSYN-PWY: peptidoglycan biosynthesis I (meso-diaminopimelate containing)	g__Ruminococcus.s__Ruminococcus_sp_5_1_39BFAA	0.00252245	0.00252245	0.0196187		0.000885101	0.0020272	0.00167484	0.00326914	0	0.497732	0	1.92e-06	0.466807	0.000411305	1.93e-05	0.451593	0.00427376	6.42e-06	0.598724	0.00107228	3.92e-05	0.502257	0.00780477	1.12e-05	0.565575	0.00198029	4.08e-05	0.496161	0.00822313	6.39e-06	0.52808	0.00121004	4.62e-05	0.512094	0.00902178	0	0.437845	0	8.22e-06	0.606098	0.00135622	0	0.395458	0	0	0.370737	0	3.94e-05
PHOSLIPSYN-PWY: superpathway of phospholipid biosynthesis I (bacteria)	g__Haemophilus.s__Haemophilus_paraphrohaemolyticus	0.0473082	0.0473082	0.00850734		5.32e-06	4.26e-05	0	0	0	0.497732	0	0	0.466807	0	0	0.451593	0	0	0.598724	0	0	0.502257	0	0	0.565575	0	0	0.496161	0	0	0.52808	0	0	0.512094	0	0	0.437845	0	0	0.606098	0	0	0.395458	0	0	0.370737	0	0
POLYAMINSYN3-PWY: superpathway of polyamine biosynthesis II	unclassified	0.00161646	0.00161646	0.0213558		0.000141265	0.000316033	6.52e-05	0.000193959	0	0.497732	0	0	0.466807	0	0	0.451593	0	0	0.598724	0	0	0.502257	0	0	0.565575	0	4.83e-06	0.496161	0.000973474	0	0.52808	0	0	0.512094	0	0	0.437845	0	0	0.606098	0	0	0.395458	0	0	0.370737	0	0
PWY-1042: glycolysis IV (plant cytosol)	g__Akkermansia.s__Akkermansia_muciniphila	0.00482339	0.00482339	0.0171039		0.000544531	0.00164585	0.00122681	0.00313794	2.13e-05	0.497732	0.00427941	0	0.466807	0	2.74e-05	0.451593	0.00606741	0	0.598724	0	6.96e-06	0.502257	0.00138575	1.84e-05	0.565575	0.00325333	0	0.496161	0	1.44e-05	0.52808	0.00272686	2.17e-06	0.512094	0.00042375	8.57e-06	0.437845	0.00195731	9.91e-06	0.606098	0.00163505	5.24e-06	0.395458	0.00132505	2.93e-06	0.370737	0.000790319	2.7e-06
PWY-1042: glycolysis IV (plant cytosol)	g__Bacteroides.s__Bacteroides_caccae	0.0260706	0.0260706	0.0106945		0.000657461	0.00105785	0.00103319	0.0022303	0	0.497732	0	2.7e-06	0.466807	0.000578398	0	0.451593	0	0	0.598724	0	0	0.502257	0	2.45e-06	0.565575	0.000433188	0	0.496161	0	2.81e-05	0.52808	0.00532116	8.86e-07	0.512094	0.000173015	1.18e-06	0.437845	0.000269502	9.61e-07	0.606098	0.000158555	3.63e-06	0.395458	0.000917923	1.49e-06	0.370737	0.000401903	2.82e-06
PWY-1042: glycolysis IV (plant cytosol)	g__Coprococcus.s__Coprococcus_catus	0.000681009	0.000681009	0.0247491		0.000122207	0.00029294	0.000235927	0.000399283	1.61e-06	0.497732	0.000323467	3e-06	0.466807	0.000642664	1.35e-06	0.451593	0.000298942	6.65e-06	0.598724	0.0011107	2.16e-06	0.502257	0.000430059	7.55e-06	0.565575	0.00133493	1.4e-05	0.496161	0.00282166	5.02e-06	0.52808	0.000950613	0	0.512094	0	1.66e-06	0.437845	0.000379129	2.46e-06	0.606098	0.000405875	1.75e-06	0.395458	0.000442525	9.88e-07	0.370737	0.000266496	1.42e-06
PWY-1042: glycolysis IV (plant cytosol)	g__Escherichia.s__Escherichia_fergusonii	0.0378566	0.0378566	0.00931884		2.92e-06	2.07e-05	1.8e-07	2.87e-06	0	0.497732	0	0	0.466807	0	0	0.451593	0	0	0.598724	0	0	0.502257	0	0	0.565575	0	0	0.496161	0	0	0.52808	0	0	0.512094	0	0	0.437845	0	0	0.606098	0	0	0.395458	0	0	0.370737	0	0
PWY-1042: glycolysis IV (plant cytosol)	g__Haemophilus.s__Haemophilus_parainfluenzae	0.031285	0.031285	0.0100195		0.000323286	0.00109988	0.000136385	0.000750067	0	0.497732	0	7.12e-07	0.466807	0.000152526	0	0.451593	0	0	0.598724	0	0	0.502257	0	0	0.565575	0	0	0.496161	0	0	0.52808	0	9.54e-07	0.512094	0.000186294	0	0.437845	0	0	0.606098	0	0	0.395458	0	0	0.370737	0	0
PWY-1042: glycolysis IV (plant cytosol)	g__Lachnospiraceae_noname.s__Lachnospiraceae_bacterium_1_1_57FAA	0.0323705	0.0323705	0.00989375		8.36e-05	0.000237534	0.000148629	0.000380205	0	0.497732	0	0	0.466807	0	0	0.451593	0	1.69e-06	0.598724	0.000282267	7.61e-07	0.502257	0.000151516	0	0.565575	0	0	0.496161	0	1.09e-05	0.52808	0.00206408	1.19e-06	0.512094	0.000232379	0	0.437845	0	0	0.606098	0	0	0.395458	0	0	0.370737	0	0
PWY-1042: glycolysis IV (plant cytosol)	g__Lachnospiraceae_noname.s__Lachnospiraceae_bacterium_3_1_46FAA	0.00216939	0.00216939	0.0202065		8.61e-05	0.000239698	0.000209418	0.000534627	1.29e-06	0.497732	0.000259176	0	0.466807	0	0	0.451593	0	1.26e-06	0.598724	0.000210447	4.25e-07	0.502257	8.46e-05	1.74e-06	0.565575	0.000307652	0	0.496161	0	1.06e-05	0.52808	0.00200727	1.78e-06	0.512094	0.000347592	0	0.437845	0	0	0.606098	0	0	0.395458	0	0	0.370737	0	2.73e-06
PWY-1042: glycolysis IV (plant cytosol)	g__Ruminococcus.s__Ruminococcus_bromii	0.0412909	0.0412909	0.00900165		0.00233415	0.00463713	0.00333309	0.00564772	1.53e-05	0.497732	0.00307394	5.19e-05	0.466807	0.0111181	0.00013307	0.451593	0.0294668	0	0.598724	0	1.64e-06	0.502257	0.000326526	0.000158653	0.565575	0.0280516	5.94e-05	0.496161	0.0119719	7.11e-05	0.52808	0.0134639	0	0.512094	0	0	0.437845	0	4.89e-05	0.606098	0.008068	1.5e-05	0.395458	0.00379307	3.93e-06	0.370737	0.00106005	6.69e-05
PWY-1269: CMP-3-deoxy-D-manno-octulosonate biosynthesis I	g__Acidaminococcus.s__Acidaminococcus_fermentans	0.0110865	0.0110865	0.0139118		1.47e-06	1.25e-05	5.17e-05	0.000283958	0	0.497732	0	0	0.466807	0	0	0.451593	0	0	0.598724	0	0	0.502257	0	5.38e-07	0.565575	9.51e-05	0	0.496161	0	0	0.52808	0	0	0.512094	0	0	0.437845	0	0	0.606098	0	0	0.395458	0	0	0.370737	0	0
PWY-1269: CMP-3-deoxy-D-manno-octulosonate biosynthesis I	g__Akkermansia.s__Akkermansia_muciniphila	0.00623073	0.00623073	0.016117		0.000396851	0.00125263	0.000894773	0.00235391	1.44e-05	0.497732	0.00289312	0	0.466807	0	2.5e-05	0.451593	0.00553596	0	0.598724	0	5.35e-06	0.502257	0.00106519	1.41e-05	0.565575	0.00249304	0	0.496161	0	9.41e-06	0.52808	0.00178192	0	0.512094	0	5.78e-06	0.437845	0.0013201	1.05e-05	0.606098	0.00173239	3.81e-06	0.395458	0.00096344	9.25e-07	0.370737	0.000249503	0
PWY-1269: CMP-3-deoxy-D-manno-octulosonate biosynthesis I	g__Bacteroides.s__Bacteroides_caccae	0.0260693	0.0260693	0.0106946		0.000543482	0.000924965	0.000852256	0.0018103	0	0.497732	0	2.79e-06	0.466807	0.000597677	0	0.451593	0	0	0.598724	0	0	0.502257	0	1.97e-06	0.565575	0.000348318	0	0.496161	0	2.46e-05	0.52808	0.00465838	0	0.512094	0	0	0.437845	0	9.02e-07	0.606098	0.000148821	1.1e-06	0.395458	0.000278159	1.76e-06	0.370737	0.000474731	2.93e-06
PWY-1269: CMP-3-deoxy-D-manno-octulosonate biosynthesis I	g__Haemophilus.s__Haemophilus_parainfluenzae	0.0386938	0.0386938	0.00923883		0.000202856	0.000688489	8.69e-05	0.000511132	0	0.497732	0	3.74e-07	0.466807	8.01e-05	0	0.451593	0	0	0.598724	0	0	0.502257	0	0	0.565575	0	0	0.496161	0	0	0.52808	0	4.39e-07	0.512094	8.57e-05	0	0.437845	0	0	0.606098	0	0	0.395458	0	0	0.370737	0	0
PWY-1861: formaldehyde assimilation II (RuMP Cycle)	g__Blautia.s__Ruminococcus_obeum	0.0178546	0.0178546	0.0121093		0.000159474	0.00040801	0.000274542	0.000592134	1.06e-06	0.497732	0.000212966	3.41e-06	0.466807	0.000730495	0	0.451593	0	5.05e-06	0.598724	0.00084346	4.75e-06	0.502257	0.000945731	2.67e-06	0.565575	0.000472086	4.76e-06	0.496161	0.000959365	1.21e-06	0.52808	0.000229132	0	0.512094	0	2.96e-06	0.437845	0.000676038	0	0.606098	0	3.97e-06	0.395458	0.0010039	1.13e-06	0.370737	0.000304799	0
PWY-2942: L-lysine biosynthesis III	g__Acidaminococcus.s__Acidaminococcus_fermentans	0.0344044	0.0344044	0.00966953		1.4e-07	2.03e-06	1.75e-05	0.000117785	0	0.497732	0	0	0.466807	0	0	0.451593	0	0	0.598724	0	0	0.502257	0	0	0.565575	0	0	0.496161	0	0	0.52808	0	0	0.512094	0	0	0.437845	0	0	0.606098	0	0	0.395458	0	0	0.370737	0	0
PWY-2942: L-lysine biosynthesis III	g__Akkermansia.s__Akkermansia_muciniphila	0.00718839	0.00718839	0.0155676		0.000440415	0.00138028	0.000965811	0.00251235	1.73e-05	0.497732	0.00347577	0	0.466807	0	2.21e-05	0.451593	0.00489379	0	0.598724	0	4.99e-06	0.502257	0.000993515	1.28e-05	0.565575	0.00226319	0	0.496161	0	1.2e-05	0.52808	0.00227238	1.58e-06	0.512094	0.000308537	6.74e-06	0.437845	0.00153936	1.11e-05	0.606098	0.00183139	4.31e-06	0.395458	0.00108988	5.8e-07	0.370737	0.000156445	1.42e-06
PWY-2942: L-lysine biosynthesis III	g__Alistipes.s__Alistipes_indistinctus	0.0334258	0.0334258	0.00977564		5.24e-05	0.000170668	0.0001204	0.000433015	0	0.497732	0	1.92e-07	0.466807	4.11e-05	3.91e-07	0.451593	8.66e-05	2.06e-06	0.598724	0.000344065	1.16e-07	0.502257	2.31e-05	1.14e-06	0.565575	0.000201565	0	0.496161	0	0	0.52808	0	0	0.512094	0	0	0.437845	0	0	0.606098	0	0	0.395458	0	2.02e-06	0.370737	0.000544861	0
PWY-2942: L-lysine biosynthesis III	g__Bacteroides.s__Bacteroides_caccae	0.034983	0.034983	0.00960827		0.000599463	0.00095818	0.000909839	0.00193051	0	0.497732	0	2.51e-06	0.466807	0.000537695	0	0.451593	0	0	0.598724	0	2.4e-07	0.502257	4.78e-05	2.12e-06	0.565575	0.00037484	0	0.496161	0	3.07e-05	0.52808	0.00581351	0	0.512094	0	0	0.437845	0	1.58e-06	0.606098	0.000260684	3.17e-06	0.395458	0.000801602	1.72e-06	0.370737	0.000463941	4.07e-06
PWY-2942: L-lysine biosynthesis III	g__Bacteroides.s__Bacteroides_plebeius	0.0172647	0.0172647	0.0122356		0.00259044	0.00549199	0.00148319	0.00445634	0	0.497732	0	0	0.466807	0	0	0.451593	0	0	0.598724	0	0	0.502257	0	6.92e-06	0.565575	0.00122353	0	0.496161	0	0	0.52808	0	0	0.512094	0	0	0.437845	0	0	0.606098	0	0	0.395458	0	0	0.370737	0	0
PWY-2942: L-lysine biosynthesis III	g__Bacteroides.s__Bacteroides_vulgatus	0.00019386	0.00019386	0.0297117		0.00583757	0.00665742	0.00386337	0.00458092	0	0.497732	0	5.06e-06	0.466807	0.00108396	8.49e-06	0.451593	0.00188001	5.43e-05	0.598724	0.00906928	1.51e-05	0.502257	0.00300643	1.29e-06	0.565575	0.000228087	0	0.496161	0	2.6e-05	0.52808	0.00492349	0	0.512094	0	4.75e-06	0.437845	0.00108486	1.31e-05	0.606098	0.00216137	2.98e-05	0.395458	0.00753557	2.19e-05	0.370737	0.00590716	4.51e-06
PWY-2942: L-lysine biosynthesis III	g__Blautia.s__Ruminococcus_obeum	0.000248673	0.000248673	0.0287261		0.000386821	0.000691896	0.000754098	0.00129031	2.43e-06	0.497732	0.000488215	4.7e-06	0.466807	0.00100684	6.09e-06	0.451593	0.00134856	7.93e-06	0.598724	0.00132448	1.15e-05	0.502257	0.00228966	1.67e-05	0.565575	0.00295275	5.88e-06	0.496161	0.0011851	9.93e-06	0.52808	0.00188039	1.04e-05	0.512094	0.00203088	2.5e-06	0.437845	0.000570978	1.59e-05	0.606098	0.00262334	2.88e-06	0.395458	0.00072827	4.08e-06	0.370737	0.00110051	6.11e-06
PWY-2942: L-lysine biosynthesis III	g__Coprobacillus.s__Coprobacillus_sp_29_1	0.0314891	0.0314891	0.00999551		1.23e-05	7.01e-05	4.07e-05	0.000178694	0	0.497732	0	0	0.466807	0	0	0.451593	0	1.07e-06	0.598724	0.000178713	0	0.502257	0	0	0.565575	0	0	0.496161	0	0	0.52808	0	0	0.512094	0	0	0.437845	0	0	0.606098	0	0	0.395458	0	0	0.370737	0	0
PWY-2942: L-lysine biosynthesis III	g__Coprococcus.s__Coprococcus_catus	0.00266413	0.00266413	0.0194059		8.98e-05	0.000229562	0.000168396	0.000312409	1.06e-06	0.497732	0.000212966	2.13e-06	0.466807	0.000456291	3.38e-07	0.451593	7.48e-05	6.03e-06	0.598724	0.00100714	1.63e-06	0.502257	0.000324535	4.21e-06	0.565575	0.000744376	1.18e-05	0.496161	0.00237826	3.67e-06	0.52808	0.00069497	0	0.512094	0	8.85e-07	0.437845	0.000202126	1.78e-06	0.606098	0.000293682	1.19e-06	0.395458	0.000300917	5.4e-07	0.370737	0.000145656	2.25e-06
PWY-2942: L-lysine biosynthesis III	g__Dialister.s__Dialister_invisus	0.0363847	0.0363847	0.00946411		0.000371207	0.00128213	0.000778726	0.00254823	1.38e-05	0.497732	0.00277258	0	0.466807	0	0	0.451593	0	9.99e-06	0.598724	0.00166855	0	0.502257	0	0	0.565575	0	0	0.496161	0	0	0.52808	0	1.23e-05	0.512094	0.0024019	5.16e-06	0.437845	0.0011785	1.31e-05	0.606098	0.00216137	6.14e-06	0.395458	0.00155263	0	0.370737	0	0
PWY-2942: L-lysine biosynthesis III	g__Eubacterium.s__Eubacterium_limosum	0.0488112	0.0488112	0.00839417		0	0	3.01e-06	2.2e-05	0	0.497732	0	0	0.466807	0	0	0.451593	0	0	0.598724	0	0	0.502257	0	0	0.565575	0	0	0.496161	0	0	0.52808	0	0	0.512094	0	0	0.437845	0	0	0.606098	0	0	0.395458	0	0	0.370737	0	0
PWY-2942: L-lysine biosynthesis III	g__Faecalibacterium.s__Faecalibacterium_prausnitzii	0.00263129	0.00263129	0.0194542		0.00310778	0.00339395	0.00223722	0.00278656	9.65e-07	0.497732	0.000193879	4.51e-06	0.466807	0.000966138	1.08e-05	0.451593	0.00239154	1.27e-05	0.598724	0.00212118	1.69e-05	0.502257	0.00336481	6.43e-06	0.565575	0.0011369	5.88e-06	0.496161	0.0011851	9.06e-07	0.52808	0.000171565	3.66e-05	0.512094	0.00714712	3.84e-05	0.437845	0.00877022	2.8e-05	0.606098	0.00461971	2.12e-06	0.395458	0.000536087	2.44e-06	0.370737	0.000658149	2.9e-05
PWY-2942: L-lysine biosynthesis III	g__Flavonifractor.s__Flavonifractor_plautii	0.0428726	0.0428726	0.00886474		6.35e-05	0.000244155	2.93e-05	0.000100798	0	0.497732	0	0	0.466807	0	0	0.451593	0	0	0.598724	0	0	0.502257	0	0	0.565575	0	0	0.496161	0	0	0.52808	0	0	0.512094	0	0	0.437845	0	0	0.606098	0	0	0.395458	0	0	0.370737	0	0
PWY-2942: L-lysine biosynthesis III	g__Gordonibacter.s__Gordonibacter_pamelaeae	0.0197701	0.0197701	0.0117267		2.09e-06	1.76e-05	1.11e-05	5.34e-05	0	0.497732	0	0	0.466807	0	0	0.451593	0	0	0.598724	0	0	0.502257	0	0	0.565575	0	0	0.496161	0	0	0.52808	0	0	0.512094	0	0	0.437845	0	0	0.606098	0	0	0.395458	0	0	0.370737	0	0
PWY-2942: L-lysine biosynthesis III	g__Haemophilus.s__Haemophilus_parainfluenzae	0.0390376	0.0390376	0.00920649		0.000284601	0.00101462	0.00011877	0.000699189	0	0.497732	0	4e-07	0.466807	8.57e-05	0	0.451593	0	0	0.598724	0	0	0.502257	0	0	0.565575	0	0	0.496161	0	0	0.52808	0	0	0.512094	0	0	0.437845	0	0	0.606098	0	0	0.395458	0	0	0.370737	0	0
PWY-2942: L-lysine biosynthesis III	g__Parabacteroides.s__Parabacteroides_distasonis	0.0117745	0.0117745	0.013683		0.000780445	0.00119923	0.00118179	0.00201443	0	0.497732	0	6.84e-07	0.466807	0.000146527	2.94e-06	0.451593	0.000651029	1.44e-05	0.598724	0.00240511	5.32e-06	0.502257	0.00105922	1.94e-06	0.565575	0.000343014	0	0.496161	0	2.44e-06	0.52808	0.000462051	9.12e-07	0.512094	0.000178092	3.51e-06	0.437845	0.000801653	2.9e-06	0.606098	0.00047847	5.86e-06	0.395458	0.00148183	0	0.370737	0	0
PWY-2942: L-lysine biosynthesis III	g__Prevotella.s__Prevotella_copri	0.00148096	0.00148096	0.0216984		0.0121226	0.0273145	0.00549095	0.0167674	0	0.497732	0	0	0.466807	0	0	0.451593	0	0	0.598724	0	0	0.502257	0	0	0.565575	0	4.15e-06	0.496161	0.000836422	0	0.52808	0	0	0.512094	0	0	0.437845	0	0	0.606098	0	0	0.395458	0	2.63e-05	0.370737	0.00709399	0
PWY-2942: L-lysine biosynthesis III	g__Prevotella.s__Prevotella_stercorea	0.00180754	0.00180754	0.020919		0.00161818	0.00555902	0.000386791	0.00257063	0	0.497732	0	0	0.466807	0	0	0.451593	0	0	0.598724	0	0	0.502257	0	0	0.565575	0	0	0.496161	0	0	0.52808	0	0	0.512094	0	0	0.437845	0	0	0.606098	0	0	0.395458	0	0	0.370737	0	0
PWY-2942: L-lysine biosynthesis III	g__Ruminococcus.s__Ruminococcus_sp_5_1_39BFAA	0.00266061	0.00266061	0.0194111		0.000958549	0.0021179	0.0017664	0.00334535	0	0.497732	0	2.34e-06	0.466807	0.000501278	1.84e-05	0.451593	0.00407447	6.53e-06	0.598724	0.00109065	3.77e-05	0.502257	0.00750612	1.18e-05	0.565575	0.00208637	4.39e-05	0.496161	0.00884793	7.03e-06	0.52808	0.00133124	4.56e-05	0.512094	0.00890461	0	0.437845	0	1.17e-05	0.606098	0.00193038	0	0.395458	0	0	0.370737	0	3.58e-05
PWY-3001: superpathway of L-isoleucine biosynthesis I	g__Coprococcus.s__Coprococcus_catus	0.000395516	0.000395516	0.0268918		8.01e-05	0.000200476	0.000167873	0.000304388	1.05e-06	0.497732	0.000210957	2.46e-06	0.466807	0.000526984	6e-07	0.451593	0.000132863	5.04e-06	0.598724	0.00084179	1.19e-06	0.502257	0.00023693	3.68e-06	0.565575	0.000650666	9.61e-06	0.496161	0.00193687	4.35e-06	0.52808	0.000823738	0	0.512094	0	1.09e-06	0.437845	0.000248946	1.97e-06	0.606098	0.00032503	0	0.395458	0	1.43e-06	0.370737	0.000385719	2.1e-06
PWY-3001: superpathway of L-isoleucine biosynthesis I	g__Haemophilus.s__Haemophilus_parainfluenzae	0.0334583	0.0334583	0.00977207		0.000218533	0.000791835	8.83e-05	0.000509606	0	0.497732	0	5.77e-07	0.466807	0.000123606	0	0.451593	0	0	0.598724	0	0	0.502257	0	0	0.565575	0	0	0.496161	0	0	0.52808	0	0	0.512094	0	0	0.437845	0	0	0.606098	0	0	0.395458	0	0	0.370737	0	0
PWY-3841: folate transformations II	g__Akkermansia.s__Akkermansia_muciniphila	0.00754323	0.00754323	0.0153828		0.000390857	0.00122729	0.000850669	0.00220668	1.64e-05	0.497732	0.00329495	0	0.466807	0	1.78e-05	0.451593	0.0039416	0	0.598724	0	4.17e-06	0.502257	0.000830252	1.22e-05	0.565575	0.0021571	0	0.496161	0	1.04e-05	0.52808	0.0019694	1.98e-06	0.512094	0.000386648	5.94e-06	0.437845	0.00135664	9.31e-06	0.606098	0.00153605	3.77e-06	0.395458	0.000953325	0	0.370737	0	1.11e-06
PWY-3841: folate transformations II	g__Bacteroides.s__Bacteroides_caccae	0.0373487	0.0373487	0.00936829		0.000557252	0.000873669	0.000845115	0.0018241	0	0.497732	0	1.96e-06	0.466807	0.000419874	0	0.451593	0	0	0.598724	0	4.26e-07	0.502257	8.48e-05	2.19e-06	0.565575	0.000387217	0	0.496161	0	2.25e-05	0.52808	0.00426071	0	0.512094	0	0	0.437845	0	1.19e-06	0.606098	0.000196338	2.8e-06	0.395458	0.00070804	9.54e-07	0.370737	0.000257326	2.77e-06
PWY-3841: folate transformations II	g__Bacteroides.s__Bacteroides_vulgatus	0.000209181	0.000209181	0.0294106		0.00690143	0.00774309	0.00458577	0.00552705	0	0.497732	0	5.99e-06	0.466807	0.00128319	8.71e-06	0.451593	0.00192873	6.03e-05	0.598724	0.0100714	1.84e-05	0.502257	0.00366346	1.61e-06	0.565575	0.000284666	0	0.496161	0	3.47e-05	0.52808	0.00657097	0	0.512094	0	7.18e-06	0.437845	0.00163985	1.67e-05	0.606098	0.00275533	3.23e-05	0.395458	0.00816775	2.7e-05	0.370737	0.0072828	3.86e-06
PWY-3841: folate transformations II	g__Parabacteroides.s__Parabacteroides_distasonis	0.00876266	0.00876266	0.014809		0.000614633	0.000995499	0.000960897	0.00166887	0	0.497732	0	1e-06	0.466807	0.000214221	3.18e-06	0.451593	0.000704174	1.23e-05	0.598724	0.00205437	4.55e-06	0.502257	0.000905911	0	0.565575	0	0	0.496161	0	9.5e-07	0.52808	0.000179897	0	0.512094	0	3.52e-06	0.437845	0.000803937	1.1e-06	0.606098	0.000181489	6.03e-06	0.395458	0.00152481	0	0.370737	0	0
PWY-4242: pantothenate and coenzyme A biosynthesis III	g__Akkermansia.s__Akkermansia_muciniphila	0.00824102	0.00824102	0.0150438		0.000366221	0.00119445	0.000816015	0.00219211	1.5e-05	0.497732	0.00301367	0	0.466807	0	1.88e-05	0.451593	0.00416304	0	0.598724	0	3.32e-06	0.502257	0.000661016	1.44e-05	0.565575	0.00254608	0	0.496161	0	1.16e-05	0.52808	0.00219664	0	0.512094	0	6.25e-06	0.437845	0.00142745	9.5e-06	0.606098	0.0015674	2.88e-06	0.395458	0.00072827	0	0.370737	0	1.13e-06
PWY-4242: pantothenate and coenzyme A biosynthesis III	g__Anaerotruncus.s__Anaerotruncus_colihominis	0.0336098	0.0336098	0.00975544		3.44e-06	1.88e-05	1.11e-05	4.92e-05	0	0.497732	0	0	0.466807	0	0	0.451593	0	0	0.598724	0	0	0.502257	0	0	0.565575	0	0	0.496161	0	0	0.52808	0	0	0.512094	0	0	0.437845	0	0	0.606098	0	0	0.395458	0	0	0.370737	0	0
PWY-4702: phytate degradation I	g__Akkermansia.s__Akkermansia_muciniphila	0.00727496	0.00727496	0.0155217		0.000378838	0.00114321	0.000830146	0.00218084	1.2e-05	0.497732	0.00241094	0	0.466807	0	1.96e-05	0.451593	0.00434019	0	0.598724	0	3.99e-06	0.502257	0.000794414	1.42e-05	0.565575	0.00251072	0	0.496161	0	9.56e-06	0.52808	0.00181033	1.1e-06	0.512094	0.000214804	6.38e-06	0.437845	0.00145714	8.57e-06	0.606098	0.00141396	6.23e-06	0.395458	0.00157539	7.05e-07	0.370737	0.000190162	2.27e-06
PWY-4981: L-proline biosynthesis II (from arginine)	g__Clostridium.s__Clostridium_citroniae	0.0341893	0.0341893	0.00969259		1.22e-05	3.69e-05	2.31e-05	6.6e-05	0	0.497732	0	0	0.466807	0	0	0.451593	0	8.95e-07	0.598724	0.000149484	0	0.502257	0	0	0.565575	0	0	0.496161	0	0	0.52808	0	0	0.512094	0	0	0.437845	0	0	0.606098	0	0	0.395458	0	0	0.370737	0	0
PWY-4981: L-proline biosynthesis II (from arginine)	g__Collinsella.s__Collinsella_aerofaciens	0.000207233	0.000207233	0.0294476		0.000410273	0.000851349	0.000852303	0.00152005	1.7e-06	0.497732	0.000341549	7.87e-06	0.466807	0.00168592	2.49e-05	0.451593	0.00551382	1.68e-05	0.598724	0.00280597	8.6e-06	0.502257	0.00171227	2.24e-05	0.565575	0.00396057	2.26e-05	0.496161	0.00455497	9.51e-06	0.52808	0.00180086	1.68e-05	0.512094	0.00328065	0	0.437845	0	1.05e-05	0.606098	0.00173239	4.1e-06	0.395458	0.00103677	2.22e-06	0.370737	0.000598808	6.88e-06
PWY-4981: L-proline biosynthesis II (from arginine)	g__Enterococcus.s__Enterococcus_avium	0.0498422	0.0498422	0.00831864		0	0	2.44e-06	1.79e-05	0	0.497732	0	0	0.466807	0	0	0.451593	0	0	0.598724	0	0	0.502257	0	0	0.565575	0	0	0.496161	0	0	0.52808	0	0	0.512094	0	0	0.437845	0	0	0.606098	0	0	0.395458	0	0	0.370737	0	0
PWY-4981: L-proline biosynthesis II (from arginine)	g__Eubacterium.s__Eubacterium_limosum	0.0466261	0.0466261	0.00855995		3.12e-07	3.36e-06	3.23e-06	2.09e-05	0	0.497732	0	0	0.466807	0	0	0.451593	0	0	0.598724	0	0	0.502257	0	0	0.565575	0	0	0.496161	0	0	0.52808	0	0	0.512094	0	0	0.437845	0	0	0.606098	0	0	0.395458	0	0	0.370737	0	0
PWY-4981: L-proline biosynthesis II (from arginine)	g__Eubacterium.s__Eubacterium_ramulus	0.00554671	0.00554671	0.0165648		5.78e-05	0.000196353	0.000129318	0.000324539	0	0.497732	0	7.08e-07	0.466807	0.000151669	0	0.451593	0	0	0.598724	0	3.72e-06	0.502257	0.000740657	6.96e-06	0.565575	0.00123061	4.01e-06	0.496161	0.000808205	5.83e-07	0.52808	0.0001104	0	0.512094	0	1.51e-06	0.437845	0.000344871	0	0.606098	0	0	0.395458	0	1.38e-06	0.370737	0.000372232	0
PWY-4984: urea cycle	g__Coprococcus.s__Coprococcus_catus	0.001125	0.001125	0.0227759		0.00010071	0.000222682	0.000182264	0.000296676	1.59e-06	0.497732	0.000319449	3.31e-06	0.466807	0.000709073	3.54e-07	0.451593	7.84e-05	5.15e-06	0.598724	0.000860162	1.35e-06	0.502257	0.000268787	3.68e-06	0.565575	0.000650666	1e-05	0.496161	0.00201547	4.26e-06	0.52808	0.000806695	1.09e-06	0.512094	0.000212851	1.59e-06	0.437845	0.000363142	1.33e-06	0.606098	0.000219436	1.65e-06	0.395458	0.000417238	8.18e-07	0.370737	0.000220642	1.24e-06
PWY-4984: urea cycle	unclassified	0.00765882	0.00765882	0.0153245		9.88e-05	0.000402732	0.000217884	0.000527186	0	0.497732	0	0	0.466807	0	3.97e-06	0.451593	0.000879111	0	0.598724	0	0	0.502257	0	0	0.565575	0	0	0.496161	0	0	0.52808	0	0	0.512094	0	0	0.437845	0	0	0.606098	0	0	0.395458	0	1.47e-05	0.370737	0.00396508	0
PWY-5097: L-lysine biosynthesis VI	g__Akkermansia.s__Akkermansia_muciniphila	0.00945914	0.00945914	0.0145168		0.000394704	0.00127603	0.00086469	0.00233003	1.64e-05	0.497732	0.00329495	0	0.466807	0	1.95e-05	0.451593	0.00431805	0	0.598724	0	4.7e-06	0.502257	0.000935776	1.26e-05	0.565575	0.00222782	0	0.496161	0	1.13e-05	0.52808	0.00213983	7.3e-07	0.512094	0.000142552	6.1e-06	0.437845	0.00139319	1.1e-05	0.606098	0.00181489	4.26e-06	0.395458	0.00107723	0	0.370737	0	0
PWY-5097: L-lysine biosynthesis VI	g__Anaerostipes.s__Anaerostipes_hadrus	0.0470786	0.0470786	0.00852496		0.000311509	0.000647861	0.000484824	0.00110978	1.77e-06	0.497732	0.000355613	1.05e-06	0.466807	0.000224932	9.57e-06	0.451593	0.00211917	1.17e-05	0.598724	0.00195415	3.79e-06	0.502257	0.000754594	0	0.565575	0	0	0.496161	0	0	0.52808	0	7.65e-06	0.512094	0.00149387	3.84e-06	0.437845	0.000877022	1.23e-05	0.606098	0.00202937	2.4e-06	0.395458	0.000606891	1.32e-06	0.370737	0.000356048	4.22e-06
PWY-5097: L-lysine biosynthesis VI	g__Bacteroides.s__Bacteroides_caccae	0.0316218	0.0316218	0.00998		0.000569757	0.000920481	0.000875013	0.00186425	0	0.497732	0	2.22e-06	0.466807	0.000475571	0	0.451593	0	0	0.598724	0	0	0.502257	0	2.05e-06	0.565575	0.000362463	0	0.496161	0	2.96e-05	0.52808	0.00560521	0	0.512094	0	6.32e-07	0.437845	0.000144343	1.36e-06	0.606098	0.000224386	2.99e-06	0.395458	0.000756086	1.65e-06	0.370737	0.00044506	3.04e-06
PWY-5097: L-lysine biosynthesis VI	g__Bacteroides.s__Bacteroides_plebeius	0.0196246	0.0196246	0.0117544		0.00264644	0.00562892	0.00152914	0.00461578	0	0.497732	0	0	0.466807	0	0	0.451593	0	0	0.598724	0	0	0.502257	0	7.16e-06	0.565575	0.00126597	0	0.496161	0	0	0.52808	0	0	0.512094	0	0	0.437845	0	0	0.606098	0	0	0.395458	0	0	0.370737	0	0
PWY-5097: L-lysine biosynthesis VI	g__Bacteroides.s__Bacteroides_vulgatus	0.000156543	0.000156543	0.0305587		0.0051031	0.00608994	0.00329442	0.00404093	0	0.497732	0	5.3e-06	0.466807	0.00113537	6.14e-06	0.451593	0.00135963	5.39e-05	0.598724	0.00900247	1.52e-05	0.502257	0.00302634	1.4e-06	0.565575	0.000247536	0	0.496161	0	2.56e-05	0.52808	0.00484775	0	0.512094	0	4.85e-06	0.437845	0.0011077	1.29e-05	0.606098	0.00212837	2.67e-05	0.395458	0.00675167	2.22e-05	0.370737	0.00598808	5.02e-06
PWY-5097: L-lysine biosynthesis VI	g__Blautia.s__Ruminococcus_obeum	0.00040765	0.00040765	0.0267725		0.000376662	0.000679201	0.000727104	0.00127892	2.51e-06	0.497732	0.000504288	5.55e-06	0.466807	0.00118893	6.93e-06	0.451593	0.00153457	8.42e-06	0.598724	0.00140632	1.09e-05	0.502257	0.0021702	1.67e-05	0.565575	0.00295275	5.63e-06	0.496161	0.00113471	9.74e-06	0.52808	0.00184442	9.94e-06	0.512094	0.00194105	2.49e-06	0.437845	0.000568694	1.6e-05	0.606098	0.00263984	2.96e-06	0.395458	0.000748499	4.29e-06	0.370737	0.00115716	6.52e-06
PWY-5097: L-lysine biosynthesis VI	g__Coprococcus.s__Coprococcus_catus	0.000395866	0.000395866	0.0268883		0.000106074	0.000234046	0.000203217	0.000330289	1.18e-06	0.497732	0.000237075	2.88e-06	0.466807	0.000616957	3.41e-07	0.451593	7.55e-05	6.12e-06	0.598724	0.00102217	1.68e-06	0.502257	0.00033449	4.24e-06	0.565575	0.00074968	1.15e-05	0.496161	0.0023178	4.12e-06	0.52808	0.000780184	1.02e-06	0.512094	0.000199182	1.24e-06	0.437845	0.000283205	1.86e-06	0.606098	0.000306881	1.35e-06	0.395458	0.000341376	9e-07	0.370737	0.00024276	2.08e-06
PWY-5097: L-lysine biosynthesis VI	g__Dialister.s__Dialister_invisus	0.0417063	0.0417063	0.00896517		0.000357243	0.00125601	0.000746768	0.00250463	1.34e-05	0.497732	0.00269221	0	0.466807	0	0	0.451593	0	8.79e-06	0.598724	0.00146812	0	0.502257	0	0	0.565575	0	0	0.496161	0	0	0.52808	0	1.12e-05	0.512094	0.0021871	4.37e-06	0.437845	0.000998069	1.25e-05	0.606098	0.00206237	5.99e-06	0.395458	0.0015147	0	0.370737	0	0
PWY-5097: L-lysine biosynthesis VI	g__Faecalibacterium.s__Faecalibacterium_prausnitzii	0.0367641	0.0367641	0.00942609		0.00488842	0.00429687	0.00406856	0.00408585	1.82e-06	0.497732	0.000365659	1.5e-05	0.466807	0.00321332	1.86e-05	0.451593	0.00411875	1.48e-05	0.598724	0.00247192	3.15e-05	0.502257	0.00627169	2.48e-05	0.565575	0.00438492	2.31e-05	0.496161	0.00465574	1.65e-06	0.52808	0.000312452	4.46e-05	0.512094	0.00870933	4.09e-05	0.437845	0.0093412	2.86e-05	0.606098	0.00471871	1.85e-05	0.395458	0.00467812	1.29e-05	0.370737	0.00347956	3.52e-05
PWY-5097: L-lysine biosynthesis VI	g__Haemophilus.s__Haemophilus_parainfluenzae	0.0401114	0.0401114	0.00910737		0.000287679	0.00102409	0.000120483	0.000714135	0	0.497732	0	4.13e-07	0.466807	8.85e-05	0	0.451593	0	0	0.598724	0	0	0.502257	0	0	0.565575	0	0	0.496161	0	0	0.52808	0	0	0.512094	0	0	0.437845	0	0	0.606098	0	0	0.395458	0	0	0.370737	0	0
PWY-5097: L-lysine biosynthesis VI	g__Lachnospiraceae_noname.s__Lachnospiraceae_bacterium_1_4_56FAA	0.0435565	0.0435565	0.00880717		9.97e-06	4.6e-05	2.12e-05	6.85e-05	0	0.497732	0	0	0.466807	0	0	0.451593	0	0	0.598724	0	0	0.502257	0	0	0.565575	0	0	0.496161	0	0	0.52808	0	0	0.512094	0	0	0.437845	0	0	0.606098	0	0	0.395458	0	0	0.370737	0	0
PWY-5097: L-lysine biosynthesis VI	g__Parabacteroides.s__Parabacteroides_distasonis	0.0135864	0.0135864	0.01314		0.000715471	0.00110844	0.00107631	0.0018448	0	0.497732	0	6.45e-07	0.466807	0.000138173	3.15e-06	0.451593	0.000697531	1.54e-05	0.598724	0.00257214	4.69e-06	0.502257	0.000933785	2.07e-06	0.565575	0.000365999	0	0.496161	0	1.9e-06	0.52808	0.000359794	8.04e-07	0.512094	0.000157002	3.67e-06	0.437845	0.000838195	2.64e-06	0.606098	0.000435573	5.23e-06	0.395458	0.00132252	0	0.370737	0	0
PWY-5097: L-lysine biosynthesis VI	g__Prevotella.s__Prevotella_copri	0.00151643	0.00151643	0.0216058		0.0117146	0.0263984	0.00529533	0.0163988	0	0.497732	0	0	0.466807	0	0	0.451593	0	0	0.598724	0	0	0.502257	0	0	0.565575	0	4.06e-06	0.496161	0.000818282	0	0.52808	0	0	0.512094	0	0	0.437845	0	0	0.606098	0	0	0.395458	0	2.68e-05	0.370737	0.00722885	0
PWY-5097: L-lysine biosynthesis VI	g__Prevotella.s__Prevotella_stercorea	0.00207254	0.00207254	0.0203847		0.00162707	0.00559705	0.000389851	0.0027256	0	0.497732	0	0	0.466807	0	0	0.451593	0	0	0.598724	0	0	0.502257	0	0	0.565575	0	0	0.496161	0	0	0.52808	0	0	0.512094	0	0	0.437845	0	0	0.606098	0	0	0.395458	0	0	0.370737	0	0
PWY-5097: L-lysine biosynthesis VI	g__Roseburia.s__Roseburia_intestinalis	0.00109622	0.00109622	0.0228776		0.000802742	0.00172545	0.000383514	0.000968891	0	0.497732	0	1.31e-06	0.466807	0.00028063	9.7e-07	0.451593	0.000214795	0	0.598724	0	4.18e-06	0.502257	0.000832243	0	0.565575	0	2.38e-06	0.496161	0.000479683	2.4e-07	0.52808	4.54e-05	3.23e-06	0.512094	0.000630743	0	0.437845	0	0	0.606098	0	3.91e-06	0.395458	0.000988727	0	0.370737	0	8.58e-06
PWY-5097: L-lysine biosynthesis VI	g__Ruminococcus.s__Ruminococcus_sp_5_1_39BFAA	0.00222202	0.00222202	0.020113		0.000994381	0.0021765	0.00185421	0.00351581	0	0.497732	0	2.13e-06	0.466807	0.000456291	2.32e-05	0.451593	0.00513737	7.23e-06	0.598724	0.00120757	3.99e-05	0.502257	0.00794414	1.22e-05	0.565575	0.0021571	4.37e-05	0.496161	0.00880762	6.53e-06	0.52808	0.00123655	5.04e-05	0.512094	0.00984194	0	0.437845	0	1.3e-05	0.606098	0.00214487	0	0.395458	0	0	0.370737	0	3.89e-05
PWY-5100: pyruvate fermentation to acetate and lactate II	g__Coprococcus.s__Coprococcus_catus	0.0010092	0.0010092	0.0232024		9.25e-05	0.000215492	0.000183224	0.00034375	1.2e-06	0.497732	0.000241094	3.1e-06	0.466807	0.000664086	8.92e-07	0.451593	0.000197523	5.34e-06	0.598724	0.000891896	1.21e-06	0.502257	0.000240912	4.47e-06	0.565575	0.000790347	9.65e-06	0.496161	0.00194493	3.64e-06	0.52808	0.000689289	1.42e-06	0.512094	0.000277293	1.26e-06	0.437845	0.000287773	1.18e-06	0.606098	0.000194688	1.51e-06	0.395458	0.000381836	3.5e-07	0.370737	9.44e-05	2.58e-06
PWY-5100: pyruvate fermentation to acetate and lactate II	g__Erysipelotrichaceae_noname.s__Eubacterium_biforme	0.0266709	0.0266709	0.0106099		0.000377734	0.00126505	0.00074653	0.00209962	1.53e-06	0.497732	0.000307394	1.49e-05	0.466807	0.0031919	1.37e-05	0.451593	0.00303371	1.61e-06	0.598724	0.000268905	0	0.502257	0	0	0.565575	0	5.48e-05	0.496161	0.0110448	3.1e-05	0.52808	0.00587032	0	0.512094	0	0	0.437845	0	0	0.606098	0	0	0.395458	0	0	0.370737	0	1.9e-05
PWY-5100: pyruvate fermentation to acetate and lactate II	g__Granulicatella.s__Granulicatella_adiacens	0.0160535	0.0160535	0.0125096		3.9e-06	1.95e-05	7.9e-07	5.59e-06	0	0.497732	0	0	0.466807	0	0	0.451593	0	0	0.598724	0	0	0.502257	0	0	0.565575	0	0	0.496161	0	0	0.52808	0	0	0.512094	0	0	0.437845	0	0	0.606098	0	0	0.395458	0	0	0.370737	0	0
PWY-5100: pyruvate fermentation to acetate and lactate II	g__Roseburia.s__Roseburia_intestinalis	0.000644294	0.000644294	0.0249673		0.00111196	0.00234133	0.000525214	0.00124834	1.9e-07	0.497732	3.82e-05	1.56e-06	0.466807	0.000334185	2.49e-06	0.451593	0.000551382	0	0.598724	0	4.58e-06	0.502257	0.000911884	0	0.565575	0	3.12e-06	0.496161	0.000628828	0	0.52808	0	5e-06	0.512094	0.000976383	7.55e-07	0.437845	0.000172435	3.15e-06	0.606098	0.000519718	5.83e-06	0.395458	0.00147424	0	0.370737	0	1.26e-05
PWY-5101: L-isoleucine biosynthesis II	unclassified	0.0163638	0.0163638	0.0124374		0.000571106	0.000644915	0.000745545	0.000865113	3.36e-06	0.497732	0.000675062	1.66e-06	0.466807	0.000355607	6.28e-06	0.451593	0.00139063	5.3e-06	0.598724	0.000885215	5.62e-06	0.502257	0.00111895	5.04e-06	0.565575	0.000891129	1.23e-05	0.496161	0.00247903	4.86e-06	0.52808	0.000920314	1.15e-05	0.512094	0.00224568	5.25e-06	0.437845	0.00119905	4.9e-06	0.606098	0.00080845	8.67e-06	0.395458	0.0021924	4.14e-06	0.370737	0.0011167	8.87e-06
PWY-5103: L-isoleucine biosynthesis III	g__Akkermansia.s__Akkermansia_muciniphila	0.00557851	0.00557851	0.0165427		0.000414589	0.00131519	0.000931118	0.00239511	1.6e-05	0.497732	0.00321458	0	0.466807	0	2.14e-05	0.451593	0.00473878	0	0.598724	0	5.1e-06	0.502257	0.00101542	1.27e-05	0.565575	0.0022455	0	0.496161	0	1.1e-05	0.52808	0.00208302	9.7e-07	0.512094	0.000189418	6.09e-06	0.437845	0.0013909	1.14e-05	0.606098	0.00188088	3.74e-06	0.395458	0.000945739	5.87e-07	0.370737	0.000158333	1.9e-06
PWY-5103: L-isoleucine biosynthesis III	g__Bifidobacterium.s__Bifidobacterium_longum	0.00385182	0.00385182	0.0179741		0.000263505	0.000821042	0.000687648	0.0019703	5.69e-07	0.497732	0.000114319	6e-06	0.466807	0.00128533	0	0.451593	0	1.54e-05	0.598724	0.00257214	2.99e-06	0.502257	0.000595313	3.65e-06	0.565575	0.000645361	0	0.496161	0	1.52e-06	0.52808	0.000287835	4.35e-06	0.512094	0.000849453	1.6e-06	0.437845	0.000365426	2.09e-06	0.606098	0.000344829	9.35e-07	0.395458	0.000236435	0	0.370737	0	2.85e-06
PWY-5103: L-isoleucine biosynthesis III	g__Blautia.s__Ruminococcus_obeum	0.000383628	0.000383628	0.0270123		0.000503015	0.000826364	0.000894295	0.00138833	2.08e-06	0.497732	0.000417896	5.59e-06	0.466807	0.0011975	1.05e-05	0.451593	0.0023251	1.07e-05	0.598724	0.00178713	1.37e-05	0.502257	0.00272769	2.03e-05	0.565575	0.00358927	7.87e-06	0.496161	0.00158618	9.73e-06	0.52808	0.00184252	1.44e-05	0.512094	0.00281198	4.32e-06	0.437845	0.00098665	2e-05	0.606098	0.00329979	4.3e-06	0.395458	0.00108735	3.87e-06	0.370737	0.00104387	7.49e-06
PWY-5103: L-isoleucine biosynthesis III	g__Butyricicoccus.s__Butyricicoccus_pullicaecorum	0.0498644	0.0498644	0.00831703		1.71e-06	1.18e-05	1.94e-07	3.09e-06	0	0.497732	0	0	0.466807	0	0	0.451593	0	0	0.598724	0	0	0.502257	0	0	0.565575	0	0	0.496161	0	0	0.52808	0	0	0.512094	0	0	0.437845	0	0	0.606098	0	0	0.395458	0	0	0.370737	0	0
PWY-5103: L-isoleucine biosynthesis III	g__Coprococcus.s__Coprococcus_catus	0.000676653	0.000676653	0.0247743		0.000124173	0.000261159	0.000226322	0.000359566	1.37e-06	0.497732	0.000275249	2.99e-06	0.466807	0.000640522	1.21e-06	0.451593	0.000267941	5.28e-06	0.598724	0.000881875	1.71e-06	0.502257	0.000340463	4.93e-06	0.565575	0.00087168	1.22e-05	0.496161	0.00245888	5.18e-06	0.52808	0.000980911	1.78e-06	0.512094	0.000347592	1.27e-06	0.437845	0.000290057	2.23e-06	0.606098	0.000367927	2.13e-06	0.395458	0.000538616	2.06e-06	0.370737	0.000555651	1.84e-06
PWY-5103: L-isoleucine biosynthesis III	g__Eubacterium.s__Eubacterium_limosum	0.0445018	0.0445018	0.00872914		3.42e-07	3.61e-06	4.99e-06	3.31e-05	0	0.497732	0	0	0.466807	0	0	0.451593	0	0	0.598724	0	0	0.502257	0	0	0.565575	0	0	0.496161	0	0	0.52808	0	0	0.512094	0	0	0.437845	0	0	0.606098	0	0	0.395458	0	0	0.370737	0	0
PWY-5103: L-isoleucine biosynthesis III	g__Subdoligranulum.s__Subdoligranulum_sp_4_3_54A2FAA	0.0158782	0.0158782	0.012551		4.24e-05	0.000194146	0.000107375	0.000344985	0	0.497732	0	0	0.466807	0	2.88e-06	0.451593	0.000637743	0	0.598724	0	0	0.502257	0	0	0.565575	0	0	0.496161	0	4.2e-06	0.52808	0.000795333	0	0.512094	0	0	0.437845	0	0	0.606098	0	0	0.395458	0	0	0.370737	0	0
PWY-5104: L-isoleucine biosynthesis IV	g__Roseburia.s__Roseburia_intestinalis	0.00612925	0.00612925	0.0161801		0.000845154	0.00184538	0.000453745	0.00118442	2.72e-07	0.497732	5.46e-05	1.71e-06	0.466807	0.000366318	2.67e-06	0.451593	0.000591241	0	0.598724	0	5.14e-06	0.502257	0.00102338	0	0.565575	0	3.37e-06	0.496161	0.000679215	0	0.52808	0	4.03e-06	0.512094	0.000786965	0	0.437845	0	2.6e-06	0.606098	0.000428973	3.77e-06	0.395458	0.000953325	0	0.370737	0	1.22e-05
PWY-5154: L-arginine biosynthesis III (via N-acetyl-L-citrulline)	g__Coprococcus.s__Coprococcus_catus	0.00232192	0.00232192	0.0199415		6.54e-05	0.00016803	0.000125197	0.000236774	8.58e-07	0.497732	0.000172382	2.11e-06	0.466807	0.000452007	0	0.451593	0	4.45e-06	0.598724	0.000743247	5.57e-07	0.502257	0.000110899	3.59e-06	0.565575	0.000634753	7.78e-06	0.496161	0.00156804	4.29e-06	0.52808	0.000812376	1e-06	0.512094	0.000195277	1.08e-06	0.437845	0.000246662	1.5e-06	0.606098	0.000247485	1.2e-06	0.395458	0.000303446	0	0.370737	0	2.76e-06
PWY-5177: glutaryl-CoA degradation	g__Coprococcus.s__Coprococcus_catus	0.00013656	0.00013656	0.0311		0.000156108	0.000305086	0.000301449	0.000469554	1.64e-06	0.497732	0.000329495	5.53e-06	0.466807	0.00118464	0	0.451593	0	9.07e-06	0.598724	0.00151489	2.42e-06	0.502257	0.000481825	5.65e-06	0.565575	0.000998984	1.04e-05	0.496161	0.00209609	6.07e-06	0.52808	0.00114945	1.19e-06	0.512094	0.000232379	3.85e-06	0.437845	0.000879306	3.35e-06	0.606098	0.000552716	2.02e-06	0.395458	0.0005108	2.56e-06	0.370737	0.000690517	3.32e-06
PWY-5177: glutaryl-CoA degradation	unclassified	0.0135436	0.0135436	0.013152		0.000799857	0.000674386	0.000661784	0.000521049	5e-07	0.497732	0.000100456	3.61e-06	0.466807	0.000773339	4.15e-06	0.451593	0.00091897	3.96e-06	0.598724	0.000661406	8.73e-06	0.502257	0.00173815	5.27e-06	0.565575	0.000931796	4.63e-06	0.496161	0.000933164	2.14e-06	0.52808	0.000405241	6.28e-06	0.512094	0.00122634	4.14e-06	0.437845	0.000945539	4.25e-06	0.606098	0.000701206	6.92e-06	0.395458	0.00174987	3.52e-06	0.370737	0.000949461	0
PWY-5188: tetrapyrrole biosynthesis I (from glutamate)	g__Akkermansia.s__Akkermansia_muciniphila	0.0108894	0.0108894	0.0139801		0.000352663	0.00118221	0.000770872	0.00210198	1.48e-05	0.497732	0.00297349	0	0.466807	0	2e-05	0.451593	0.00442877	0	0.598724	0	4.49e-06	0.502257	0.000893965	1.34e-05	0.565575	0.00236927	0	0.496161	0	8.29e-06	0.52808	0.00156984	1.16e-06	0.512094	0.000226521	6.77e-06	0.437845	0.00154621	9.19e-06	0.606098	0.00151626	5.3e-06	0.395458	0.00134022	0	0.370737	0	1.12e-06
PWY-5188: tetrapyrrole biosynthesis I (from glutamate)	g__Blautia.s__Ruminococcus_obeum	0.000232592	0.000232592	0.0289906		0.000276182	0.000500646	0.000554377	0.000981772	1.92e-06	0.497732	0.00038575	4.29e-06	0.466807	0.000919009	5.3e-06	0.451593	0.00117362	7.68e-06	0.598724	0.00128273	8.47e-06	0.502257	0.00168639	1.49e-05	0.565575	0.00263449	4.43e-06	0.496161	0.000892855	8.59e-06	0.52808	0.00162665	8.79e-06	0.512094	0.00171648	1.34e-06	0.437845	0.000306044	1.21e-05	0.606098	0.00199638	2.56e-06	0.395458	0.000647351	1.51e-06	0.370737	0.000407297	4.37e-06
PWY-5188: tetrapyrrole biosynthesis I (from glutamate)	g__Coprococcus.s__Coprococcus_catus	0.000613495	0.000613495	0.0251602		2.77e-05	7.31e-05	5.85e-05	0.000110639	4.23e-07	0.497732	8.5e-05	8.45e-07	0.466807	0.000181017	0	0.451593	0	1.03e-06	0.598724	0.000172032	2.61e-07	0.502257	5.2e-05	9.1e-07	0.565575	0.000160898	2.29e-06	0.496161	0.000461543	2.9e-07	0.52808	5.49e-05	0	0.512094	0	1.39e-06	0.437845	0.000317464	0	0.606098	0	0	0.395458	0	6.64e-07	0.370737	0.000179103	4.78e-07
PWY-5188: tetrapyrrole biosynthesis I (from glutamate)	g__Dialister.s__Dialister_invisus	0.0443824	0.0443824	0.00873889		0.000340025	0.00120636	0.000667757	0.00207417	1.2e-05	0.497732	0.00241094	0	0.466807	0	0	0.451593	0	1.04e-05	0.598724	0.00173703	0	0.502257	0	0	0.565575	0	0	0.496161	0	0	0.52808	0	1.03e-05	0.512094	0.00201135	5.16e-06	0.437845	0.0011785	1.08e-05	0.606098	0.00178189	4.08e-06	0.395458	0.00103172	0	0.370737	0	0
PWY-5188: tetrapyrrole biosynthesis I (from glutamate)	g__Eubacterium.s__Eubacterium_limosum	0.0244038	0.0244038	0.0109401		1.23e-07	1.77e-06	4.79e-06	2.98e-05	0	0.497732	0	0	0.466807	0	0	0.451593	0	0	0.598724	0	0	0.502257	0	0	0.565575	0	0	0.496161	0	0	0.52808	0	0	0.512094	0	0	0.437845	0	0	0.606098	0	0	0.395458	0	0	0.370737	0	0
PWY-5188: tetrapyrrole biosynthesis I (from glutamate)	g__Flavonifractor.s__Flavonifractor_plautii	0.0219859	0.0219859	0.0113292		4.26e-05	0.000138802	1.94e-05	7.28e-05	0	0.497732	0	0	0.466807	0	0	0.451593	0	0	0.598724	0	0	0.502257	0	0	0.565575	0	0	0.496161	0	0	0.52808	0	0	0.512094	0	0	0.437845	0	0	0.606098	0	0	0.395458	0	0	0.370737	0	0
PWY-5188: tetrapyrrole biosynthesis I (from glutamate)	g__Haemophilus.s__Haemophilus_parainfluenzae	0.0353896	0.0353896	0.00956583		0.000286507	0.00100266	0.000119894	0.000685728	0	0.497732	0	7.56e-07	0.466807	0.000161951	0	0.451593	0	0	0.598724	0	0	0.502257	0	0	0.565575	0	0	0.496161	0	0	0.52808	0	5.25e-07	0.512094	0.00010252	0	0.437845	0	0	0.606098	0	0	0.395458	0	0	0.370737	0	0
PWY-5188: tetrapyrrole biosynthesis I (from glutamate)	g__Ruminococcus.s__Ruminococcus_bromii	0.02961	0.02961	0.0102227		0.00194423	0.00378606	0.00279466	0.00445134	9.8e-06	0.497732	0.00196893	3.73e-05	0.466807	0.00799045	9.4e-05	0.451593	0.0208152	0	0.598724	0	2.58e-07	0.502257	5.14e-05	0.000106993	0.565575	0.0189176	4.77e-05	0.496161	0.00961381	5.26e-05	0.52808	0.0099606	0	0.512094	0	0	0.437845	0	3.66e-05	0.606098	0.00603862	1.14e-05	0.395458	0.00288273	2.8e-06	0.370737	0.000755253	4.78e-05
PWY-5188: tetrapyrrole biosynthesis I (from glutamate)	g__Ruminococcus.s__Ruminococcus_sp_5_1_39BFAA	0.00112345	0.00112345	0.0227813		0.000663782	0.001527	0.00132668	0.00256714	0	0.497732	0	1.32e-06	0.466807	0.000282772	1.51e-05	0.451593	0.00334372	7.05e-06	0.598724	0.0011775	2.16e-05	0.502257	0.00430059	9.33e-06	0.565575	0.00164965	3.31e-05	0.496161	0.00667122	4.48e-06	0.52808	0.000848356	3.55e-05	0.512094	0.00693232	0	0.437845	0	9.76e-06	0.606098	0.0016103	0	0.395458	0	0	0.370737	0	2.91e-05
PWY-5189: tetrapyrrole biosynthesis II (from glycine)	g__Blautia.s__Ruminococcus_obeum	0.00316948	0.00316948	0.0187306		0.000103505	0.000222777	0.000197591	0.000410491	1.05e-06	0.497732	0.000210957	2.55e-06	0.466807	0.000546264	0	0.451593	0	3.35e-06	0.598724	0.000559523	2.68e-06	0.502257	0.000533591	3.54e-07	0.565575	6.26e-05	3.38e-06	0.496161	0.00068123	3.87e-06	0.52808	0.000732843	0	0.512094	0	0	0.437845	0	0	0.606098	0	1.61e-06	0.395458	0.000407123	4.94e-07	0.370737	0.000133248	7.18e-07
PWY-5189: tetrapyrrole biosynthesis II (from glycine)	unclassified	0.00890111	0.00890111	0.0147491		0.000467083	0.0010189	0.000746854	0.00122719	0	0.497732	0	2.35e-06	0.466807	0.00050342	6.43e-06	0.451593	0.00142385	8.71e-06	0.598724	0.00145476	3e-05	0.502257	0.00597304	6.7e-06	0.565575	0.00118464	1.71e-05	0.496161	0.00344646	5.58e-06	0.52808	0.00105666	2.51e-05	0.512094	0.00490144	5.14e-06	0.437845	0.00117393	6.41e-06	0.606098	0.00105758	4.59e-06	0.395458	0.00116068	0	0.370737	0	9.43e-06
PWY-5304: superpathway of sulfur oxidation (Acidianus ambivalens)	g__Anaerostipes.s__Anaerostipes_hadrus	0.0412833	0.0412833	0.00900232		0.000508103	0.00110664	0.000824306	0.00199015	1.98e-06	0.497732	0.000397805	2.24e-06	0.466807	0.000479856	2.67e-05	0.451593	0.00591241	2.47e-05	0.598724	0.00412544	7.8e-06	0.502257	0.00155299	0	0.565575	0	0	0.496161	0	0	0.52808	0	1.32e-05	0.512094	0.00257765	5.15e-06	0.437845	0.00117621	2e-05	0.606098	0.00329979	5.79e-06	0.395458	0.00146412	1.43e-06	0.370737	0.000385719	6.58e-06
PWY-5304: superpathway of sulfur oxidation (Acidianus ambivalens)	g__Ruminococcus.s__Ruminococcus_bromii	0.0299634	0.0299634	0.0101789		0.0017809	0.00354477	0.00257156	0.00413543	1.13e-05	0.497732	0.0022703	3.22e-05	0.466807	0.00689793	8.43e-05	0.451593	0.0186673	0	0.598724	0	2.94e-07	0.502257	5.85e-05	0.000111314	0.565575	0.0196816	4.1e-05	0.496161	0.00826344	0	0.52808	0	0	0.512094	0	6.45e-07	0.437845	0.000147312	3.38e-05	0.606098	0.00557665	1.26e-05	0.395458	0.00318618	4.44e-06	0.370737	0.00119762	5.2e-05
PWY-5367: petroselinate biosynthesis	g__Granulicatella.s__Granulicatella_adiacens	0.0246278	0.0246278	0.0109061		1.33e-06	8.15e-06	1.46e-07	1.65e-06	0	0.497732	0	0	0.466807	0	0	0.451593	0	0	0.598724	0	0	0.502257	0	0	0.565575	0	0	0.496161	0	0	0.52808	0	0	0.512094	0	0	0.437845	0	0	0.606098	0	0	0.395458	0	0	0.370737	0	0
PWY-5384: sucrose degradation IV (sucrose phosphorylase)	g__Roseburia.s__Roseburia_intestinalis	0.0105205	0.0105205	0.0141113		0.000569189	0.00146371	0.000286518	0.000870081	6.03e-07	0.497732	0.00012115	0	0.466807	0	1.76e-06	0.451593	0.000389732	0	0.598724	0	0	0.502257	0	0	0.565575	0	2.64e-06	0.496161	0.000532085	0	0.52808	0	0	0.512094	0	1.62e-06	0.437845	0.000369994	3.31e-06	0.606098	0.000546116	5.18e-06	0.395458	0.00130987	0	0.370737	0	1.49e-05
PWY-5659: GDP-mannose biosynthesis	g__Roseburia.s__Roseburia_intestinalis	0.0012834	0.0012834	0.0222593		0.00119741	0.00250678	0.000597603	0.00140102	2.48e-07	0.497732	4.98e-05	1.85e-06	0.466807	0.000396309	2.54e-06	0.451593	0.000562454	0	0.598724	0	7e-06	0.502257	0.00139371	7.21e-07	0.565575	0.000127481	4.59e-06	0.496161	0.000925102	3.37e-07	0.52808	6.38e-05	7.33e-06	0.512094	0.00143138	1.6e-06	0.437845	0.000365426	3.65e-06	0.606098	0.000602213	4.93e-06	0.395458	0.00124666	0	0.370737	0	1.59e-05
PWY-5667: CDP-diacylglycerol biosynthesis I	g__Bacteroides.s__Bacteroides_caccae	0.0201983	0.0201983	0.0116464		0.000572217	0.000951669	0.000916978	0.00195141	0	0.497732	0	2.34e-06	0.466807	0.000501278	0	0.451593	0	0	0.598724	0	1.73e-07	0.502257	3.44e-05	2.33e-06	0.565575	0.00041197	0	0.496161	0	2.82e-05	0.52808	0.0053401	0	0.512094	0	5.82e-07	0.437845	0.000132924	1.69e-06	0.606098	0.000278833	1.9e-06	0.395458	0.000480456	1.37e-06	0.370737	0.000369535	2.4e-06
PWY-5667: CDP-diacylglycerol biosynthesis I	g__Bacteroides.s__Bacteroides_plebeius	0.0289235	0.0289235	0.0103095		0.00222882	0.00479471	0.00132558	0.00405433	0	0.497732	0	0	0.466807	0	0	0.451593	0	0	0.598724	0	0	0.502257	0	4.22e-06	0.565575	0.000746144	0	0.496161	0	0	0.52808	0	0	0.512094	0	0	0.437845	0	0	0.606098	0	0	0.395458	0	0	0.370737	0	0
PWY-5667: CDP-diacylglycerol biosynthesis I	g__Blautia.s__Ruminococcus_torques	0.00843897	0.00843897	0.014953		0.000539473	0.000841015	0.000846185	0.00148842	2.24e-06	0.497732	0.000450041	1.49e-06	0.466807	0.00031919	1.36e-05	0.451593	0.00301156	1.37e-05	0.598724	0.0022882	2.11e-06	0.502257	0.000420104	9.74e-06	0.565575	0.00172214	3.8e-06	0.496161	0.00076588	1.54e-05	0.52808	0.00291622	1.07e-05	0.512094	0.00208946	2.4e-06	0.437845	0.000548139	1.13e-06	0.606098	0.000186438	0	0.395458	0	0	0.370737	0	9.68e-06
PWY-5667: CDP-diacylglycerol biosynthesis I	g__Clostridium.s__Clostridium_bolteae	0.039699	0.039699	0.00914511		5.52e-05	0.000148071	0.000266576	0.00147186	0	0.497732	0	0	0.466807	0	0	0.451593	0	0	0.598724	0	0	0.502257	0	0	0.565575	0	0	0.496161	0	2.21e-06	0.52808	0.000418497	0	0.512094	0	0	0.437845	0	0	0.606098	0	0	0.395458	0	0	0.370737	0	0
PWY-5667: CDP-diacylglycerol biosynthesis I	g__Coprococcus.s__Coprococcus_comes	0.0314667	0.0314667	0.00999814		0.000329544	0.000451515	0.000448688	0.000683187	4.89e-07	0.497732	9.82e-05	3.82e-06	0.466807	0.000818325	1.53e-06	0.451593	0.000338801	4.22e-06	0.598724	0.000704832	4.84e-07	0.502257	9.64e-05	4.46e-06	0.565575	0.000788578	6.92e-06	0.496161	0.00139471	5.54e-06	0.52808	0.00104908	8.26e-06	0.512094	0.00161298	3.52e-06	0.437845	0.000803937	4.82e-06	0.606098	0.000795251	4.17e-06	0.395458	0.00105447	3.43e-06	0.370737	0.000925185	8.16e-06
PWY-5667: CDP-diacylglycerol biosynthesis I	g__Dialister.s__Dialister_invisus	0.029579	0.029579	0.0102266		0.000357188	0.00124925	0.000742423	0.00228025	1.34e-05	0.497732	0.00269221	0	0.466807	0	0	0.451593	0	1.12e-05	0.598724	0.00187064	0	0.502257	0	0	0.565575	0	0	0.496161	0	0	0.52808	0	1.32e-05	0.512094	0.00257765	3.82e-06	0.437845	0.000872454	1.51e-05	0.606098	0.00249134	4.38e-06	0.395458	0.00110758	0	0.370737	0	0
PWY-5667: CDP-diacylglycerol biosynthesis I	g__Dorea.s__Dorea_formicigenerans	0.00098885	0.00098885	0.0232823		0.000176223	0.000277296	0.000276558	0.00035689	2.52e-07	0.497732	5.06e-05	9.08e-07	0.466807	0.000194513	7.7e-06	0.451593	0.00170508	5.03e-06	0.598724	0.00084012	1.16e-06	0.502257	0.000230957	3.04e-06	0.565575	0.000537506	4.27e-06	0.496161	0.000860607	4.44e-06	0.52808	0.000840781	2.06e-06	0.512094	0.00040227	0	0.437845	0	5.1e-07	0.606098	8.41e-05	9.24e-07	0.395458	0.000233653	0	0.370737	0	1.48e-06
PWY-5667: CDP-diacylglycerol biosynthesis I	g__Dorea.s__Dorea_longicatena	0.00577235	0.00577235	0.0164111		0.000265909	0.000755382	0.000522944	0.001148	0	0.497732	0	3.81e-06	0.466807	0.000816183	5.89e-06	0.451593	0.00130427	0	0.598724	0	5.96e-07	0.502257	0.000118664	1.48e-05	0.565575	0.00261681	3.77e-05	0.496161	0.00759834	1.06e-05	0.52808	0.00200727	8.41e-07	0.512094	0.000164228	2.39e-06	0.437845	0.000545855	1.19e-05	0.606098	0.00196338	0	0.395458	0	9.2e-07	0.370737	0.000248155	8.07e-06
PWY-5667: CDP-diacylglycerol biosynthesis I	g__Eubacterium.s__Eubacterium_hallii	0.000824039	0.000824039	0.0239989		0.000349616	0.0007459	0.000632407	0.00100514	5.56e-06	0.497732	0.00111707	2.88e-06	0.466807	0.000616957	5.1e-06	0.451593	0.00112934	2.22e-06	0.598724	0.000370788	3.16e-06	0.502257	0.00062916	1.11e-05	0.565575	0.00196261	1.34e-05	0.496161	0.00270074	2.71e-05	0.52808	0.00513179	1.27e-05	0.512094	0.00248001	3.19e-06	0.437845	0.000728568	1.02e-05	0.606098	0.0016829	6.45e-06	0.395458	0.00163102	5.93e-07	0.370737	0.000159952	9.5e-06
PWY-5667: CDP-diacylglycerol biosynthesis I	g__Eubacterium.s__Eubacterium_ramulus	0.00500991	0.00500991	0.0169574		4.5e-05	0.000158217	0.000103309	0.000261214	0	0.497732	0	3.79e-07	0.466807	8.12e-05	0	0.451593	0	0	0.598724	0	2.87e-06	0.502257	0.000571421	6.14e-06	0.565575	0.00108562	2.82e-06	0.496161	0.000568364	7.27e-07	0.52808	0.000137668	0	0.512094	0	1.18e-06	0.437845	0.000269502	0	0.606098	0	0	0.395458	0	3.91e-07	0.370737	0.000105466	1.52e-06
PWY-5667: CDP-diacylglycerol biosynthesis I	g__Gordonibacter.s__Gordonibacter_pamelaeae	0.0280166	0.0280166	0.0104274		1.99e-06	1.76e-05	1e-05	5.02e-05	0	0.497732	0	0	0.466807	0	0	0.451593	0	0	0.598724	0	0	0.502257	0	0	0.565575	0	0	0.496161	0	0	0.52808	0	0	0.512094	0	0	0.437845	0	0	0.606098	0	0	0.395458	0	0	0.370737	0	0
PWY-5667: CDP-diacylglycerol biosynthesis I	g__Haemophilus.s__Haemophilus_parainfluenzae	0.0323541	0.0323541	0.00989562		0.000359492	0.00123832	0.000151668	0.000830036	0	0.497732	0	4.42e-07	0.466807	9.47e-05	0	0.451593	0	0	0.598724	0	0	0.502257	0	0	0.565575	0	0	0.496161	0	0	0.52808	0	0	0.512094	0	0	0.437845	0	0	0.606098	0	0	0.395458	0	6.57e-07	0.370737	0.000177215	0
PWY-5667: CDP-diacylglycerol biosynthesis I	g__Lachnospiraceae_noname.s__Lachnospiraceae_bacterium_1_1_57FAA	0.0286968	0.0286968	0.0103386		7.73e-05	0.000209355	0.000140036	0.000366239	0	0.497732	0	0	0.466807	0	0	0.451593	0	1.52e-06	0.598724	0.000253873	6.19e-07	0.502257	0.000123244	0	0.565575	0	0	0.496161	0	6.82e-06	0.52808	0.00129147	2.37e-06	0.512094	0.000462805	0	0.437845	0	0	0.606098	0	0	0.395458	0	0	0.370737	0	0
PWY-5667: CDP-diacylglycerol biosynthesis I	g__Lachnospiraceae_noname.s__Lachnospiraceae_bacterium_3_1_46FAA	0.00259468	0.00259468	0.0195088		8.35e-05	0.000217337	0.000197787	0.000507364	8.16e-07	0.497732	0.000163944	0	0.466807	0	0	0.451593	0	2.01e-06	0.598724	0.000335714	6.16e-07	0.502257	0.000122646	2.14e-06	0.565575	0.000378376	0	0.496161	0	1e-05	0.52808	0.00189365	2.49e-06	0.512094	0.000486239	0	0.437845	0	0	0.606098	0	0	0.395458	0	0	0.370737	0	2.48e-06
PWY-5667: CDP-diacylglycerol biosynthesis I	g__Parabacteroides.s__Parabacteroides_distasonis	0.00744908	0.00744908	0.0154309		0.000575074	0.00093984	0.000914746	0.00161129	0	0.497732	0	1.15e-06	0.466807	0.000246354	2.59e-06	0.451593	0.000573526	9.53e-06	0.598724	0.00159172	4.18e-06	0.502257	0.000832243	1.07e-06	0.565575	0.000189188	0	0.496161	0	9.43e-07	0.52808	0.000178571	0	0.512094	0	2.32e-06	0.437845	0.000529867	4.04e-07	0.606098	6.67e-05	6.72e-06	0.395458	0.0016993	0	0.370737	0	0
PWY-5667: CDP-diacylglycerol biosynthesis I	g__Roseburia.s__Roseburia_intestinalis	0.0106511	0.0106511	0.0140643		0.000527886	0.00118221	0.000291591	0.000785399	3.17e-07	0.497732	6.37e-05	7.93e-07	0.466807	0.000169877	1.27e-06	0.451593	0.000281227	0	0.598724	0	3.52e-06	0.502257	0.000700836	0	0.565575	0	5.13e-07	0.496161	0.000103394	0	0.52808	0	2.28e-06	0.512094	0.000445231	0	0.437845	0	2.68e-06	0.606098	0.000442173	3.17e-06	0.395458	0.000801602	0	0.370737	0	6.27e-06
PWY-5667: CDP-diacylglycerol biosynthesis I	g__Roseburia.s__Roseburia_inulinivorans	0.00475193	0.00475193	0.0171616		0.00105267	0.00193453	0.000625508	0.00127974	0	0.497732	0	5.55e-06	0.466807	0.00118893	5.03e-07	0.451593	0.000111384	0	0.598724	0	6.46e-07	0.502257	0.000128619	1.18e-06	0.565575	0.000208637	1.28e-06	0.496161	0.000257981	2.65e-07	0.52808	5.02e-05	5.29e-06	0.512094	0.00103301	5.39e-07	0.437845	0.000123103	3.1e-06	0.606098	0.000511468	0	0.395458	0	0	0.370737	0	6.37e-06
PWY-5667: CDP-diacylglycerol biosynthesis I	g__Ruminococcus.s__Ruminococcus_bromii	0.0154197	0.0154197	0.0126615		0.00136795	0.00261519	0.00204851	0.00326739	7.76e-06	0.497732	0.00155907	2.64e-05	0.466807	0.00565544	7.19e-05	0.451593	0.0159214	0	0.598724	0	0	0.502257	0	8.72e-05	0.565575	0.0154179	3.46e-05	0.496161	0.00697354	4.56e-05	0.52808	0.00863505	0	0.512094	0	0	0.437845	0	2.73e-05	0.606098	0.00450422	9.65e-06	0.395458	0.00244021	2.02e-06	0.370737	0.000544861	3.12e-05
PWY-5667: CDP-diacylglycerol biosynthesis I	g__Ruminococcus.s__Ruminococcus_sp_5_1_39BFAA	0.00266796	0.00266796	0.0194003		0.000788039	0.00179363	0.0014876	0.00291873	0	0.497732	0	1.43e-06	0.466807	0.000306336	2.06e-05	0.451593	0.00456163	4.22e-06	0.598724	0.000704832	3.39e-05	0.502257	0.00674953	9.39e-06	0.565575	0.00166026	2.89e-05	0.496161	0.00582472	2.4e-06	0.52808	0.000454476	3.85e-05	0.512094	0.00751815	0	0.437845	0	1.13e-05	0.606098	0.00186438	0	0.395458	0	0	0.370737	0	3.72e-05
PWY-5667: CDP-diacylglycerol biosynthesis I	g__Subdoligranulum.s__Subdoligranulum_sp_4_3_54A2FAA	0.0131818	0.0131818	0.0132546		4.36e-05	0.000193501	0.000116448	0.000384181	0	0.497732	0	0	0.466807	0	2.45e-06	0.451593	0.000542524	0	0.598724	0	0	0.502257	0	0	0.565575	0	0	0.496161	0	4.47e-06	0.52808	0.000846462	0	0.512094	0	0	0.437845	0	0	0.606098	0	0	0.395458	0	0	0.370737	0	0
PWY-5676: acetyl-CoA fermentation to butanoate II	unclassified	0.0120375	0.0120375	0.013599		0.000461046	0.000574941	0.000705407	0.00129735	2.68e-06	0.497732	0.000538442	3.94e-06	0.466807	0.000844032	4.84e-06	0.451593	0.00107176	5.34e-06	0.598724	0.000891896	1.07e-05	0.502257	0.00213038	0	0.565575	0	6.93e-06	0.496161	0.00139672	0	0.52808	0	0	0.512094	0	0	0.437845	0	0	0.606098	0	6.14e-06	0.395458	0.00155263	2.91e-06	0.370737	0.000784924	0
PWY-5686: UMP biosynthesis	g__Acidaminococcus.s__Acidaminococcus_fermentans	0.0176064	0.0176064	0.0121619		1.53e-06	1.42e-05	4.8e-05	0.000280834	0	0.497732	0	0	0.466807	0	0	0.451593	0	0	0.598724	0	0	0.502257	0	9.25e-07	0.565575	0.00016355	0	0.496161	0	0	0.52808	0	0	0.512094	0	0	0.437845	0	0	0.606098	0	0	0.395458	0	0	0.370737	0	0
PWY-5686: UMP biosynthesis	g__Akkermansia.s__Akkermansia_muciniphila	0.0133678	0.0133678	0.0132015		0.000407657	0.00135666	0.000872943	0.00240632	1.65e-05	0.497732	0.00331504	0	0.466807	0	2.08e-05	0.451593	0.00460592	0	0.598724	0	5.24e-06	0.502257	0.00104329	1.3e-05	0.565575	0.00229855	0	0.496161	0	1.02e-05	0.52808	0.00193152	1.01e-06	0.512094	0.000197229	6.26e-06	0.437845	0.00142973	9.58e-06	0.606098	0.0015806	5.98e-06	0.395458	0.00151217	0	0.370737	0	1.29e-06
PWY-5686: UMP biosynthesis	g__Alistipes.s__Alistipes_indistinctus	0.0317166	0.0317166	0.00996896		4.44e-05	0.000144113	0.000105522	0.000388054	0	0.497732	0	0	0.466807	0	5.62e-07	0.451593	0.000124448	1.67e-06	0.598724	0.000278926	0	0.502257	0	9.47e-07	0.565575	0.00016744	0	0.496161	0	0	0.52808	0	0	0.512094	0	0	0.437845	0	0	0.606098	0	0	0.395458	0	1.05e-06	0.370737	0.00028322	0
PWY-5686: UMP biosynthesis	g__Anaerostipes.s__Anaerostipes_hadrus	0.0474071	0.0474071	0.00849977		0.00035267	0.000739152	0.000552192	0.00128322	1.37e-06	0.497732	0.000275249	1.91e-06	0.466807	0.000409163	1.35e-05	0.451593	0.00298942	1.35e-05	0.598724	0.00225479	3.24e-06	0.502257	0.000645088	0	0.565575	0	0	0.496161	0	0	0.52808	0	6.56e-06	0.512094	0.00128101	4.62e-06	0.437845	0.00105517	1.27e-05	0.606098	0.00209537	3.86e-06	0.395458	0.000976084	1.48e-06	0.370737	0.000399205	6.69e-06
PWY-5686: UMP biosynthesis	g__Bacteroides.s__Bacteroides_caccae	0.0199683	0.0199683	0.0116894		0.000490454	0.000809581	0.000792087	0.00171262	0	0.497732	0	2.21e-06	0.466807	0.000473429	0	0.451593	0	0	0.598724	0	2.13e-07	0.502257	4.24e-05	1.65e-06	0.565575	0.000291739	0	0.496161	0	2.18e-05	0.52808	0.00412816	0	0.512094	0	5.67e-07	0.437845	0.000129498	7.63e-07	0.606098	0.000125887	2.63e-06	0.395458	0.000665052	8.32e-07	0.370737	0.000224418	1.93e-06
PWY-5686: UMP biosynthesis	g__Bacteroides.s__Bacteroides_plebeius	0.0215417	0.0215417	0.0114055		0.00238385	0.0050993	0.00138585	0.00419211	0	0.497732	0	0	0.466807	0	0	0.451593	0	0	0.598724	0	0	0.502257	0	5.7e-06	0.565575	0.00100782	0	0.496161	0	0	0.52808	0	0	0.512094	0	0	0.437845	0	0	0.606098	0	0	0.395458	0	0	0.370737	0	0
PWY-5686: UMP biosynthesis	g__Bifidobacterium.s__Bifidobacterium_dentium	0.0123821	0.0123821	0.0134919		2.25e-06	2.21e-05	1.2e-05	5.22e-05	0	0.497732	0	0	0.466807	0	0	0.451593	0	0	0.598724	0	0	0.502257	0	0	0.565575	0	0	0.496161	0	0	0.52808	0	0	0.512094	0	0	0.437845	0	0	0.606098	0	0	0.395458	0	0	0.370737	0	0
PWY-5686: UMP biosynthesis	g__Bifidobacterium.s__Bifidobacterium_longum	0.00814771	0.00814771	0.0150874		0.000182469	0.000591211	0.000465251	0.00143834	4.86e-07	0.497732	9.76e-05	3.53e-06	0.466807	0.000756201	0	0.451593	0	1.19e-05	0.598724	0.00198756	2.71e-06	0.502257	0.000539564	2.9e-06	0.565575	0.000512753	0	0.496161	0	1.12e-06	0.52808	0.000212089	4.93e-06	0.512094	0.000962713	9.71e-07	0.437845	0.000221768	3.3e-06	0.606098	0.000544466	2.48e-06	0.395458	0.000627121	1.06e-06	0.370737	0.000285917	2.31e-06
PWY-5686: UMP biosynthesis	g__Blautia.s__Ruminococcus_obeum	0.00715859	0.00715859	0.0155835		0.000153584	0.000323698	0.000265004	0.00051748	9.45e-07	0.497732	0.000189861	2.43e-06	0.466807	0.000520558	0	0.451593	0	3.73e-06	0.598724	0.000622991	4.84e-06	0.502257	0.00096365	0	0.565575	0	3.52e-06	0.496161	0.000709447	4.71e-06	0.52808	0.00089191	0	0.512094	0	1.06e-06	0.437845	0.000242095	0	0.606098	0	1.56e-06	0.395458	0.000394479	1.81e-06	0.370737	0.000488217	2.28e-06
PWY-5686: UMP biosynthesis	g__Collinsella.s__Collinsella_aerofaciens	6.74e-05	6.74e-05	0.0339024		0.000305301	0.000649584	0.00068736	0.00123711	6.42e-07	0.497732	0.000128985	7.05e-06	0.466807	0.00151026	1.8e-05	0.451593	0.00398589	1.14e-05	0.598724	0.00190405	6.09e-06	0.502257	0.00121253	2.38e-05	0.565575	0.00420811	1.39e-05	0.496161	0.00280151	5.78e-06	0.52808	0.00109453	1.53e-05	0.512094	0.00298773	0	0.437845	0	5.62e-06	0.606098	0.000927242	1.03e-06	0.395458	0.000260458	4.2e-06	0.370737	0.00113288	5.56e-06
PWY-5686: UMP biosynthesis	g__Coprococcus.s__Coprococcus_catus	0.000658219	0.000658219	0.0248831		7.56e-05	0.000187063	0.000148117	0.000253241	1.21e-06	0.497732	0.000243103	2.58e-06	0.466807	0.000552691	6.85e-07	0.451593	0.000151685	3.17e-06	0.598724	0.000529459	9.19e-07	0.502257	0.000182974	3.69e-06	0.565575	0.000652434	9.45e-06	0.496161	0.00190462	2.85e-06	0.52808	0.00053969	4.31e-07	0.512094	8.42e-05	0	0.437845	0	0	0.606098	0	8.47e-07	0.395458	0.000214182	1.28e-06	0.370737	0.000345259	0
PWY-5686: UMP biosynthesis	g__Coprococcus.s__Coprococcus_comes	0.0123121	0.0123121	0.0135134		0.00029383	0.00039404	0.000415724	0.000601546	1.41e-07	0.497732	2.83e-05	4.93e-06	0.466807	0.00105611	0	0.451593	0	4.18e-06	0.598724	0.000698151	8.71e-07	0.502257	0.000173417	5.99e-06	0.565575	0.0010591	5.99e-06	0.496161	0.00120727	4.69e-06	0.52808	0.000888122	7.03e-06	0.512094	0.00137279	3.31e-06	0.437845	0.000755975	5.15e-06	0.606098	0.000849697	3.82e-06	0.395458	0.000965969	2.91e-06	0.370737	0.000784924	7.66e-06
PWY-5686: UMP biosynthesis	g__Dialister.s__Dialister_invisus	0.0464013	0.0464013	0.00857747		0.000355934	0.00122935	0.00070445	0.00225696	1.33e-05	0.497732	0.00267212	0	0.466807	0	0	0.451593	0	1.1e-05	0.598724	0.00183724	0	0.502257	0	0	0.565575	0	0	0.496161	0	0	0.52808	0	9e-06	0.512094	0.00175749	5.77e-06	0.437845	0.00131782	1.41e-05	0.606098	0.00232636	5.22e-06	0.395458	0.00131999	0	0.370737	0	0
PWY-5686: UMP biosynthesis	g__Dorea.s__Dorea_longicatena	0.00466436	0.00466436	0.0172334		0.000382868	0.000812893	0.000680253	0.00131638	0	0.497732	0	6.33e-06	0.466807	0.00135602	8.03e-06	0.451593	0.00177815	2.89e-06	0.598724	0.000482693	9.04e-07	0.502257	0.000179988	1.66e-05	0.565575	0.00293507	3.65e-05	0.496161	0.00735648	1.56e-05	0.52808	0.00295409	3.89e-06	0.512094	0.000759626	3.6e-06	0.437845	0.000822208	8.8e-06	0.606098	0.00145191	1.24e-06	0.395458	0.000313561	1.97e-06	0.370737	0.000531375	1.35e-05
PWY-5686: UMP biosynthesis	g__Eggerthella.s__Eggerthella_lenta	0.0410239	0.0410239	0.0090253		6.59e-06	3.25e-05	1.76e-05	7.17e-05	0	0.497732	0	0	0.466807	0	3.92e-07	0.451593	8.68e-05	1.24e-06	0.598724	0.000207107	1.81e-07	0.502257	3.6e-05	0	0.565575	0	0	0.496161	0	0	0.52808	0	0	0.512094	0	0	0.437845	0	0	0.606098	0	0	0.395458	0	0	0.370737	0	0
PWY-5686: UMP biosynthesis	g__Erysipelotrichaceae_noname.s__Eubacterium_biforme	0.0308908	0.0308908	0.0100663		0.000340745	0.00115989	0.000662311	0.00186637	1.49e-06	0.497732	0.000299358	1.44e-05	0.466807	0.00308479	1.13e-05	0.451593	0.00250226	2.49e-06	0.598724	0.000415884	0	0.502257	0	0	0.565575	0	5.11e-05	0.496161	0.0102991	2.37e-05	0.52808	0.00448795	0	0.512094	0	0	0.437845	0	0	0.606098	0	0	0.395458	0	0	0.370737	0	1.46e-05
PWY-5686: UMP biosynthesis	g__Eubacterium.s__Eubacterium_limosum	0.0339053	0.0339053	0.00972324		0	0	3.78e-06	2.56e-05	0	0.497732	0	0	0.466807	0	0	0.451593	0	0	0.598724	0	0	0.502257	0	0	0.565575	0	0	0.496161	0	0	0.52808	0	0	0.512094	0	0	0.437845	0	0	0.606098	0	0	0.395458	0	0	0.370737	0	0
PWY-5686: UMP biosynthesis	g__Eubacterium.s__Eubacterium_ramulus	0.00362289	0.00362289	0.0182116		5.64e-05	0.000182902	0.000127463	0.000309031	0	0.497732	0	9.21e-07	0.466807	0.000197298	0	0.451593	0	0	0.598724	0	3.08e-06	0.502257	0.000613232	7.72e-06	0.565575	0.00136498	3.25e-06	0.496161	0.000655029	8.94e-07	0.52808	0.000169292	0	0.512094	0	0	0.437845	0	0	0.606098	0	0	0.395458	0	5.31e-07	0.370737	0.000143228	1.72e-06
PWY-5686: UMP biosynthesis	g__Faecalibacterium.s__Faecalibacterium_prausnitzii	0.0349073	0.0349073	0.00961622		0.00682736	0.00631163	0.00563896	0.00573402	2.28e-06	0.497732	0.000458078	1.49e-05	0.466807	0.0031919	2.41e-05	0.451593	0.00533667	2.07e-05	0.598724	0.00345735	4.61e-05	0.502257	0.00917857	3.97e-05	0.565575	0.00701941	3.78e-05	0.496161	0.00761849	3.25e-06	0.52808	0.000615437	6.41e-05	0.512094	0.0125172	5.34e-05	0.437845	0.0121961	4.08e-05	0.606098	0.00673158	2.99e-05	0.395458	0.00756086	1.9e-05	0.370737	0.00512493	4.76e-05
PWY-5686: UMP biosynthesis	g__Lachnospiraceae_noname.s__Lachnospiraceae_bacterium_5_1_57FAA	0.0483911	0.0483911	0.00842543		4.57e-06	2.55e-05	1.24e-05	5.19e-05	0	0.497732	0	0	0.466807	0	0	0.451593	0	0	0.598724	0	0	0.502257	0	0	0.565575	0	0	0.496161	0	0	0.52808	0	0	0.512094	0	0	0.437845	0	0	0.606098	0	0	0.395458	0	0	0.370737	0	0
PWY-5686: UMP biosynthesis	g__Parabacteroides.s__Parabacteroides_distasonis	0.00850995	0.00850995	0.0149209		0.00054207	0.000869541	0.000853632	0.00150689	0	0.497732	0	4.13e-07	0.466807	8.85e-05	2.69e-06	0.451593	0.000595669	1.18e-05	0.598724	0.00197086	4.41e-06	0.502257	0.000878036	1.21e-06	0.565575	0.000213942	0	0.496161	0	1.12e-06	0.52808	0.000212089	0	0.512094	0	9.95e-07	0.437845	0.000227249	1.71e-06	0.606098	0.000282132	3.37e-06	0.395458	0.000852177	0	0.370737	0	0
PWY-5686: UMP biosynthesis	g__Prevotella.s__Prevotella_copri	0.00158904	0.00158904	0.0214228		0.0109837	0.025383	0.00484555	0.0157079	0	0.497732	0	0	0.466807	0	0	0.451593	0	0	0.598724	0	0	0.502257	0	0	0.565575	0	4.05e-06	0.496161	0.000816267	0	0.52808	0	0	0.512094	0	0	0.437845	0	0	0.606098	0	0	0.395458	0	2.61e-05	0.370737	0.00704004	0
PWY-5686: UMP biosynthesis	g__Prevotella.s__Prevotella_stercorea	0.00217917	0.00217917	0.0201889		0.00152603	0.00522173	0.000371198	0.00260404	0	0.497732	0	0	0.466807	0	0	0.451593	0	0	0.598724	0	0	0.502257	0	0	0.565575	0	0	0.496161	0	0	0.52808	0	0	0.512094	0	0	0.437845	0	0	0.606098	0	0	0.395458	0	0	0.370737	0	0
PWY-5686: UMP biosynthesis	g__Ruminococcus.s__Ruminococcus_bromii	0.0286281	0.0286281	0.0103475		0.00192771	0.00364805	0.00276173	0.00436809	9.55e-06	0.497732	0.0019187	3.44e-05	0.466807	0.00736921	8.72e-05	0.451593	0.0193094	0	0.598724	0	5.79e-07	0.502257	0.00011528	0.000108573	0.565575	0.0191969	4.4e-05	0.496161	0.00886808	5.63e-05	0.52808	0.0106613	0	0.512094	0	0	0.437845	0	3.75e-05	0.606098	0.00618711	1.03e-05	0.395458	0.00260458	2.63e-06	0.370737	0.000709399	4.51e-05
PWY-5686: UMP biosynthesis	g__Ruminococcus.s__Ruminococcus_sp_5_1_39BFAA	0.00274266	0.00274266	0.0192929		0.000822486	0.00184834	0.00153459	0.00297063	0	0.497732	0	1.49e-06	0.466807	0.00031919	2.02e-05	0.451593	0.00447306	5.47e-06	0.598724	0.000913609	3.63e-05	0.502257	0.00722738	8.93e-06	0.565575	0.00157892	4.02e-05	0.496161	0.0081022	5.57e-06	0.52808	0.00105476	3.82e-05	0.512094	0.00745956	0	0.437845	0	8.85e-06	0.606098	0.00146016	0	0.395458	0	0	0.370737	0	3.26e-05
PWY-5686: UMP biosynthesis	g__Streptococcus.s__Streptococcus_mitis_oralis_pneumoniae	0.0467772	0.0467772	0.00854823		2.37e-05	0.000138394	5.73e-06	3.42e-05	0	0.497732	0	0	0.466807	0	0	0.451593	0	0	0.598724	0	0	0.502257	0	0	0.565575	0	0	0.496161	0	0	0.52808	0	0	0.512094	0	0	0.437845	0	0	0.606098	0	0	0.395458	0	0	0.370737	0	0
PWY-5686: UMP biosynthesis	g__Subdoligranulum.s__Subdoligranulum_sp_4_3_54A2FAA	0.0116828	0.0116828	0.0137127		4.15e-05	0.000191144	0.0001095	0.000346744	0	0.497732	0	0	0.466807	0	2.07e-06	0.451593	0.000458378	0	0.598724	0	0	0.502257	0	0	0.565575	0	0	0.496161	0	5.17e-06	0.52808	0.000979017	0	0.512094	0	0	0.437845	0	0	0.606098	0	0	0.395458	0	0	0.370737	0	0
PWY-5695: urate biosynthesis/inosine 5'-phosphate degradation	g__Alistipes.s__Alistipes_indistinctus	0.0361837	0.0361837	0.00948442		4.6e-05	0.000158812	0.000102457	0.000360084	0	0.497732	0	1.47e-07	0.466807	3.15e-05	3.03e-07	0.451593	6.71e-05	1.14e-06	0.598724	0.000190405	0	0.502257	0	0	0.565575	0	0	0.496161	0	0	0.52808	0	0	0.512094	0	0	0.437845	0	0	0.606098	0	0	0.395458	0	1.71e-06	0.370737	0.000461244	0
PWY-5695: urate biosynthesis/inosine 5'-phosphate degradation	g__Bacteroides.s__Bacteroides_caccae	0.0361685	0.0361685	0.00948597		0.000559956	0.000892028	0.000861658	0.00190675	0	0.497732	0	2.59e-06	0.466807	0.000554833	0	0.451593	0	0	0.598724	0	2.74e-07	0.502257	5.46e-05	2.36e-06	0.565575	0.000417275	0	0.496161	0	2.27e-05	0.52808	0.00429859	0	0.512094	0	8.82e-07	0.437845	0.000201441	8.92e-07	0.606098	0.000147171	2.38e-06	0.395458	0.000601834	0	0.370737	0	2.89e-06
PWY-5695: urate biosynthesis/inosine 5'-phosphate degradation	g__Bacteroides.s__Bacteroides_plebeius	0.0234135	0.0234135	0.0110945		0.00281978	0.00601786	0.00164946	0.00503099	0	0.497732	0	0	0.466807	0	0	0.451593	0	0	0.598724	0	0	0.502257	0	6.03e-06	0.565575	0.00106617	0	0.496161	0	0	0.52808	0	0	0.512094	0	0	0.437845	0	0	0.606098	0	0	0.395458	0	0	0.370737	0	0
PWY-5695: urate biosynthesis/inosine 5'-phosphate degradation	g__Bacteroides.s__Bacteroides_vulgatus	0.000122721	0.000122721	0.0315236		0.00683244	0.00781207	0.00444992	0.005339	0	0.497732	0	5.64e-06	0.466807	0.00120821	1.07e-05	0.451593	0.00236939	5.08e-05	0.598724	0.00848471	1.76e-05	0.502257	0.00350418	1.11e-06	0.565575	0.000196261	0	0.496161	0	2.62e-05	0.52808	0.00496136	0	0.512094	0	8.18e-06	0.437845	0.00186824	1.47e-05	0.606098	0.00242535	2.63e-05	0.395458	0.00665052	2.22e-05	0.370737	0.00598808	4.18e-06
PWY-5695: urate biosynthesis/inosine 5'-phosphate degradation	g__Blautia.s__Ruminococcus_obeum	0.016839	0.016839	0.0123296		0.000112281	0.000227619	0.000181761	0.000363217	1.86e-07	0.497732	3.74e-05	1.75e-06	0.466807	0.000374887	0	0.451593	0	3.48e-06	0.598724	0.000581236	2.63e-06	0.502257	0.000523636	6.11e-07	0.565575	0.000108032	2.06e-06	0.496161	0.000415188	2.96e-06	0.52808	0.000560521	0	0.512094	0	5.51e-07	0.437845	0.000125844	1.05e-06	0.606098	0.000173239	1.82e-06	0.395458	0.000460226	1.72e-06	0.370737	0.000463941	0
PWY-5695: urate biosynthesis/inosine 5'-phosphate degradation	g__Coprococcus.s__Coprococcus_catus	0.00237861	0.00237861	0.0198475		0.000122161	0.000261104	0.000212959	0.000357333	1.64e-06	0.497732	0.000329495	3.07e-06	0.466807	0.000657659	0	0.451593	0	5.58e-06	0.598724	0.000931981	1.31e-06	0.502257	0.000260823	5.82e-06	0.565575	0.00102904	1.14e-05	0.496161	0.00229764	6.13e-06	0.52808	0.00116081	1.68e-06	0.512094	0.000328065	1.31e-06	0.437845	0.000299192	2.1e-06	0.606098	0.000346478	1.81e-06	0.395458	0.000457697	1.08e-06	0.370737	0.000291312	4.36e-06
PWY-5695: urate biosynthesis/inosine 5'-phosphate degradation	g__Faecalibacterium.s__Faecalibacterium_prausnitzii	0.020747	0.020747	0.0115461		0.00369084	0.00402186	0.00286654	0.00359826	1.45e-06	0.497732	0.000291321	1.15e-05	0.466807	0.00246355	5.66e-06	0.451593	0.00125334	1.5e-05	0.598724	0.00250533	3.02e-05	0.502257	0.00601286	2.12e-05	0.565575	0.0037484	1.09e-05	0.496161	0.00219687	1.63e-06	0.52808	0.000308665	4.76e-05	0.512094	0.00929516	3.02e-05	0.437845	0.00689741	2.3e-05	0.606098	0.00379476	3.67e-06	0.395458	0.000928038	3.58e-06	0.370737	0.000965645	2.65e-05
PWY-5695: urate biosynthesis/inosine 5'-phosphate degradation	g__Haemophilus.s__Haemophilus_parainfluenzae	0.023218	0.023218	0.0111257		0.000309253	0.000994703	0.000130517	0.000683813	0	0.497732	0	4.67e-07	0.466807	0.000100041	0	0.451593	0	0	0.598724	0	0	0.502257	0	0	0.565575	0	0	0.496161	0	0	0.52808	0	0	0.512094	0	0	0.437845	0	0	0.606098	0	4.04e-07	0.395458	0.00010216	0	0.370737	0	0
PWY-5695: urate biosynthesis/inosine 5'-phosphate degradation	g__Haemophilus.s__Haemophilus_paraphrohaemolyticus	0.0409928	0.0409928	0.00902807		6.02e-06	4.54e-05	1.53e-07	2.44e-06	0	0.497732	0	0	0.466807	0	0	0.451593	0	0	0.598724	0	0	0.502257	0	0	0.565575	0	0	0.496161	0	0	0.52808	0	0	0.512094	0	0	0.437845	0	0	0.606098	0	0	0.395458	0	0	0.370737	0	0
PWY-5695: urate biosynthesis/inosine 5'-phosphate degradation	g__Parabacteroides.s__Parabacteroides_distasonis	0.0079346	0.0079346	0.0151889		0.000568322	0.000925737	0.000898689	0.00157772	0	0.497732	0	3.87e-07	0.466807	8.29e-05	2.64e-06	0.451593	0.000584598	1.24e-05	0.598724	0.00207107	3.29e-06	0.502257	0.000655043	1.78e-06	0.565575	0.000314724	0	0.496161	0	2.02e-06	0.52808	0.000382517	5.6e-07	0.512094	0.000109355	1.55e-06	0.437845	0.000354006	1.3e-06	0.606098	0.000214487	4.28e-06	0.395458	0.00108229	0	0.370737	0	0
PWY-5695: urate biosynthesis/inosine 5'-phosphate degradation	g__Prevotella.s__Prevotella_timonensis	0.0445014	0.0445014	0.00872917		0	0	1.09e-06	7.8e-06	0	0.497732	0	0	0.466807	0	0	0.451593	0	0	0.598724	0	0	0.502257	0	0	0.565575	0	0	0.496161	0	0	0.52808	0	0	0.512094	0	0	0.437845	0	0	0.606098	0	0	0.395458	0	0	0.370737	0	0
PWY-5695: urate biosynthesis/inosine 5'-phosphate degradation	g__Roseburia.s__Roseburia_intestinalis	0.000619122	0.000619122	0.0251243		0.000752118	0.00157557	0.000352324	0.000870033	2.53e-07	0.497732	5.08e-05	7.95e-07	0.466807	0.000170306	1.18e-06	0.451593	0.000261297	0	0.598724	0	4.06e-06	0.502257	0.000808351	2.03e-07	0.565575	3.59e-05	1.76e-06	0.496161	0.000354723	0	0.52808	0	3.13e-06	0.512094	0.000611216	9.65e-07	0.437845	0.000220397	2.29e-06	0.606098	0.000377827	5.16e-06	0.395458	0.00130482	0	0.370737	0	9.39e-06
PWY-5695: urate biosynthesis/inosine 5'-phosphate degradation	g__Roseburia.s__Roseburia_inulinivorans	0.0138126	0.0138126	0.0130775		0.00121112	0.00221417	0.000771992	0.00159217	0	0.497732	0	6.91e-06	0.466807	0.00148027	0	0.451593	0	0	0.598724	0	5.64e-07	0.502257	0.000112293	1.86e-06	0.565575	0.000328869	1.32e-06	0.496161	0.000266043	9.73e-07	0.52808	0.000184252	8.03e-06	0.512094	0.00156807	9.29e-07	0.437845	0.000212175	3.63e-06	0.606098	0.000598913	0	0.395458	0	2.19e-07	0.370737	5.91e-05	6.35e-06
PWY-5913: TCA cycle VI (obligate autotrophs)	unclassified	0.000286366	0.000286366	0.0281679		5.3e-05	0.000168535	0.000171649	0.000442685	1.04e-06	0.497732	0.000208948	2.04e-06	0.466807	0.000437011	0	0.451593	0	0	0.598724	0	0	0.502257	0	5.96e-06	0.565575	0.00105379	2.15e-06	0.496161	0.000433327	0	0.52808	0	0	0.512094	0	0	0.437845	0	0	0.606098	0	0	0.395458	0	2.92e-06	0.370737	0.000787621	3.65e-06
PWY-5941: glycogen degradation II (eukaryotic)	unclassified	0.00168838	0.00168838	0.0211856		0.000795782	0.00117295	0.00121586	0.00159631	0	0.497732	0	0	0.466807	0	7.43e-06	0.451593	0.00164529	1.22e-05	0.598724	0.00203767	2.46e-05	0.502257	0.00489789	2.1e-05	0.565575	0.00371304	2.64e-05	0.496161	0.00532085	8.98e-06	0.52808	0.0017005	2.67e-05	0.512094	0.00521388	9.86e-06	0.437845	0.00225194	9.54e-06	0.606098	0.001574	1.56e-05	0.395458	0.00394479	0	0.370737	0	1.4e-05
PWY-5973: cis-vaccenate biosynthesis	g__Granulicatella.s__Granulicatella_adiacens	0.0209721	0.0209721	0.0115057		1.4e-06	9.04e-06	7.08e-08	1.13e-06	0	0.497732	0	0	0.466807	0	0	0.451593	0	0	0.598724	0	0	0.502257	0	0	0.565575	0	0	0.496161	0	0	0.52808	0	0	0.512094	0	0	0.437845	0	0	0.606098	0	0	0.395458	0	0	0.370737	0	0
PWY-6121: 5-aminoimidazole ribonucleotide biosynthesis I	g__Akkermansia.s__Akkermansia_muciniphila	0.00909473	0.00909473	0.0146669		0.000418443	0.00135545	0.000904198	0.00237567	1.96e-05	0.497732	0.00393786	0	0.466807	0	2.06e-05	0.451593	0.00456163	0	0.598724	0	4.5e-06	0.502257	0.000895956	1.35e-05	0.565575	0.00238695	0	0.496161	0	1.14e-05	0.52808	0.00215876	0	0.512094	0	3.96e-06	0.437845	0.000904429	1.13e-05	0.606098	0.00186438	1.09e-06	0.395458	0.00027563	1.21e-06	0.370737	0.000326377	1.8e-06
PWY-6121: 5-aminoimidazole ribonucleotide biosynthesis I	g__Bifidobacterium.s__Bifidobacterium_longum	0.00393292	0.00393292	0.0178934		0.000232133	0.000682966	0.000580448	0.00161929	3.78e-07	0.497732	7.59e-05	5.09e-06	0.466807	0.00109039	0	0.451593	0	1.38e-05	0.598724	0.0023049	2.47e-06	0.502257	0.00049178	3.05e-06	0.565575	0.000539275	0	0.496161	0	2.02e-06	0.52808	0.000382517	5.08e-06	0.512094	0.000992005	1.48e-06	0.437845	0.000338019	3.18e-06	0.606098	0.000524667	1.52e-06	0.395458	0.000384365	4.48e-07	0.370737	0.000120841	3.79e-06
PWY-6121: 5-aminoimidazole ribonucleotide biosynthesis I	g__Blautia.s__Ruminococcus_obeum	0.000882009	0.000882009	0.0237316		0.000291599	0.000530749	0.000545918	0.000984513	1.2e-06	0.497732	0.000241094	3.84e-06	0.466807	0.00082261	6.16e-06	0.451593	0.00136406	5.95e-06	0.598724	0.00099378	9.22e-06	0.502257	0.00183571	1.66e-05	0.565575	0.00293507	4.39e-06	0.496161	0.000884793	7.84e-06	0.52808	0.00148462	7.72e-06	0.512094	0.00150753	1.15e-06	0.437845	0.00026265	1.43e-05	0.606098	0.00235935	1.75e-06	0.395458	0.000442525	3.61e-06	0.370737	0.000973737	6.16e-06
PWY-6121: 5-aminoimidazole ribonucleotide biosynthesis I	g__Blautia.s__Ruminococcus_torques	0.00184861	0.00184861	0.0208312		0.00019731	0.000384915	0.00039721	0.00085204	2.01e-06	0.497732	0.000403832	1.19e-06	0.466807	0.000254923	1.37e-05	0.451593	0.00303371	2.65e-06	0.598724	0.000442608	9.91e-07	0.502257	0.000197309	4.13e-06	0.565575	0.000730231	0	0.496161	0	1.62e-05	0.52808	0.00306771	2.28e-06	0.512094	0.000445231	1.25e-06	0.437845	0.000285489	0	0.606098	0	0	0.395458	0	0	0.370737	0	3.42e-06
PWY-6121: 5-aminoimidazole ribonucleotide biosynthesis I	g__Butyricicoccus.s__Butyricicoccus_pullicaecorum	0.0385959	0.0385959	0.00924809		1.44e-06	1.1e-05	0	0	0	0.497732	0	0	0.466807	0	0	0.451593	0	0	0.598724	0	0	0.502257	0	0	0.565575	0	0	0.496161	0	0	0.52808	0	0	0.512094	0	0	0.437845	0	0	0.606098	0	0	0.395458	0	0	0.370737	0	0
PWY-6121: 5-aminoimidazole ribonucleotide biosynthesis I	g__Clostridium.s__Clostridium_bolteae	0.0389544	0.0389544	0.00921429		6.29e-05	0.000154222	0.000295049	0.00161139	0	0.497732	0	0	0.466807	0	0	0.451593	0	3.47e-07	0.598724	5.8e-05	0	0.502257	0	0	0.565575	0	0	0.496161	0	2.13e-06	0.52808	0.000403348	0	0.512094	0	0	0.437845	0	0	0.606098	0	0	0.395458	0	0	0.370737	0	0
PWY-6121: 5-aminoimidazole ribonucleotide biosynthesis I	g__Collinsella.s__Collinsella_aerofaciens	0.000942447	0.000942447	0.0234711		0.000400319	0.000921443	0.000803081	0.0015323	1.24e-06	0.497732	0.00024913	7.22e-06	0.466807	0.00154668	2.41e-05	0.451593	0.00533667	1.74e-05	0.598724	0.00290618	9.02e-06	0.502257	0.00179589	3.69e-05	0.565575	0.00652434	2.66e-05	0.496161	0.00536116	6.39e-06	0.52808	0.00121004	2e-05	0.512094	0.00390553	0	0.437845	0	6.72e-06	0.606098	0.00110873	2.2e-06	0.395458	0.000556317	6.49e-06	0.370737	0.00175057	5.42e-06
PWY-6121: 5-aminoimidazole ribonucleotide biosynthesis I	g__Coprobacillus.s__Coprobacillus_sp_29_1	0.0400712	0.0400712	0.00911103		8.83e-06	5.68e-05	3.21e-05	0.00015469	0	0.497732	0	0	0.466807	0	0	0.451593	0	3.03e-07	0.598724	5.06e-05	0	0.502257	0	0	0.565575	0	0	0.496161	0	0	0.52808	0	0	0.512094	0	0	0.437845	0	0	0.606098	0	0	0.395458	0	0	0.370737	0	0
PWY-6121: 5-aminoimidazole ribonucleotide biosynthesis I	g__Coprococcus.s__Coprococcus_catus	0.000192516	0.000192516	0.0297393		8.83e-05	0.000205889	0.00018187	0.000306781	1.23e-06	0.497732	0.000247121	2.34e-06	0.466807	0.000501278	0	0.451593	0	5.94e-06	0.598724	0.000992109	7.82e-07	0.502257	0.000155697	3.62e-06	0.565575	0.000640057	9.11e-06	0.496161	0.0018361	3.75e-06	0.52808	0.000710119	0	0.512094	0	1.29e-06	0.437845	0.000294625	2.02e-06	0.606098	0.000333279	2.49e-06	0.395458	0.00062965	0	0.370737	0	1.76e-06
PWY-6121: 5-aminoimidazole ribonucleotide biosynthesis I	g__Coprococcus.s__Coprococcus_comes	0.00798907	0.00798907	0.0151627		0.00034714	0.000468477	0.000503417	0.00073175	0	0.497732	0	4.4e-06	0.466807	0.000942574	0	0.451593	0	5.87e-06	0.598724	0.000980418	4.94e-07	0.502257	9.84e-05	7.18e-06	0.565575	0.0012695	6.78e-06	0.496161	0.00136649	5.81e-06	0.52808	0.00110021	3.26e-06	0.512094	0.000636602	2.96e-06	0.437845	0.000676038	5.68e-06	0.606098	0.000937142	1.73e-06	0.395458	0.000437468	3.33e-06	0.370737	0.000898212	6.55e-06
PWY-6121: 5-aminoimidazole ribonucleotide biosynthesis I	g__Dorea.s__Dorea_formicigenerans	0.00042651	0.00042651	0.0265939		0.000188291	0.000288583	0.000306055	0.000400767	0	0.497732	0	2.19e-06	0.466807	0.000469145	7.32e-06	0.451593	0.00162093	5.23e-06	0.598724	0.000873524	1.64e-06	0.502257	0.000326526	3.86e-06	0.565575	0.000682492	4.9e-06	0.496161	0.000987582	3.56e-06	0.52808	0.00067414	3.12e-06	0.512094	0.000609263	1.14e-06	0.437845	0.000260366	1.89e-06	0.606098	0.000311831	1.18e-06	0.395458	0.000298388	9.95e-07	0.370737	0.000268385	9.17e-07
PWY-6121: 5-aminoimidazole ribonucleotide biosynthesis I	g__Dorea.s__Dorea_longicatena	0.00466692	0.00466692	0.0172313		0.000311292	0.000703878	0.000559042	0.00108286	0	0.497732	0	3.68e-06	0.466807	0.000788334	6.47e-06	0.451593	0.00143271	3.36e-06	0.598724	0.000561193	2.49e-07	0.502257	4.96e-05	1.59e-05	0.565575	0.0028113	3.38e-05	0.496161	0.0068123	7.03e-06	0.52808	0.00133124	1.26e-06	0.512094	0.000246048	3.47e-06	0.437845	0.000792517	9.08e-06	0.606098	0.00149811	0	0.395458	0	2.17e-06	0.370737	0.000585321	1e-05
PWY-6121: 5-aminoimidazole ribonucleotide biosynthesis I	g__Erysipelotrichaceae_noname.s__Eubacterium_biforme	0.0394598	0.0394598	0.00916718		0.000357182	0.00119872	0.000667279	0.00187332	3.66e-07	0.497732	7.35e-05	1.44e-05	0.466807	0.00308479	1.3e-05	0.451593	0.0028787	3.78e-06	0.598724	0.000631342	0	0.502257	0	0	0.565575	0	5.17e-05	0.496161	0.01042	2.76e-05	0.52808	0.00522648	0	0.512094	0	0	0.437845	0	0	0.606098	0	0	0.395458	0	0	0.370737	0	5.6e-06
PWY-6121: 5-aminoimidazole ribonucleotide biosynthesis I	g__Eubacterium.s__Eubacterium_limosum	0.0279828	0.0279828	0.0104319		7.61e-08	1.1e-06	4.93e-06	3.17e-05	0	0.497732	0	0	0.466807	0	0	0.451593	0	0	0.598724	0	0	0.502257	0	0	0.565575	0	0	0.496161	0	0	0.52808	0	0	0.512094	0	0	0.437845	0	0	0.606098	0	0	0.395458	0	0	0.370737	0	0
PWY-6121: 5-aminoimidazole ribonucleotide biosynthesis I	g__Eubacterium.s__Eubacterium_ramulus	0.0113152	0.0113152	0.0138342		7.59e-05	0.000206102	0.000138596	0.000302491	0	0.497732	0	5.69e-07	0.466807	0.000121892	0	0.451593	0	0	0.598724	0	2.66e-06	0.502257	0.000529609	6.94e-06	0.565575	0.00122707	5.53e-06	0.496161	0.00111456	6.63e-07	0.52808	0.000125549	0	0.512094	0	5.92e-07	0.437845	0.000135208	0	0.606098	0	6.48e-07	0.395458	0.000163861	9.55e-07	0.370737	0.000257595	0
PWY-6121: 5-aminoimidazole ribonucleotide biosynthesis I	g__Lachnospiraceae_noname.s__Lachnospiraceae_bacterium_1_1_57FAA	0.0386786	0.0386786	0.00924026		8.33e-05	0.000257895	0.000147911	0.000383793	0	0.497732	0	0	0.466807	0	0	0.451593	0	1.02e-06	0.598724	0.000170362	4.37e-07	0.502257	8.7e-05	0	0.565575	0	0	0.496161	0	1.52e-05	0.52808	0.00287835	1.65e-06	0.512094	0.000322206	0	0.437845	0	0	0.606098	0	0	0.395458	0	0	0.370737	0	0
PWY-6121: 5-aminoimidazole ribonucleotide biosynthesis I	g__Lachnospiraceae_noname.s__Lachnospiraceae_bacterium_3_1_46FAA	0.00309377	0.00309377	0.0188245		8.05e-05	0.000230852	0.000195323	0.000516078	1.02e-06	0.497732	0.00020493	0	0.466807	0	0	0.451593	0	6.14e-07	0.598724	0.000102551	7.25e-07	0.502257	0.000144348	1.22e-06	0.565575	0.00021571	0	0.496161	0	1.13e-05	0.52808	0.00213983	8.36e-07	0.512094	0.000163251	7.5e-07	0.437845	0.000171293	0	0.606098	0	0	0.395458	0	0	0.370737	0	1.39e-06
PWY-6121: 5-aminoimidazole ribonucleotide biosynthesis I	g__Lachnospiraceae_noname.s__Lachnospiraceae_bacterium_5_1_57FAA	0.0378661	0.0378661	0.00931793		4.1e-06	1.98e-05	1.56e-05	7.76e-05	0	0.497732	0	0	0.466807	0	0	0.451593	0	0	0.598724	0	0	0.502257	0	0	0.565575	0	0	0.496161	0	0	0.52808	0	0	0.512094	0	0	0.437845	0	0	0.606098	0	0	0.395458	0	0	0.370737	0	0
PWY-6121: 5-aminoimidazole ribonucleotide biosynthesis I	g__Roseburia.s__Roseburia_intestinalis	0.00246225	0.00246225	0.0197128		0.000736701	0.00163633	0.000364071	0.000955881	0	0.497732	0	9.78e-07	0.466807	0.000209508	1.06e-06	0.451593	0.000234725	0	0.598724	0	4.12e-06	0.502257	0.000820297	0	0.565575	0	1.71e-06	0.496161	0.000344646	0	0.52808	0	2.55e-06	0.512094	0.000497955	7.26e-07	0.437845	0.000165812	1.28e-06	0.606098	0.000211187	3.87e-06	0.395458	0.000978612	0	0.370737	0	8.3e-06
PWY-6121: 5-aminoimidazole ribonucleotide biosynthesis I	g__Roseburia.s__Roseburia_inulinivorans	0.0117559	0.0117559	0.013689		0.00107475	0.00190724	0.000683617	0.00140805	0	0.497732	0	6.17e-06	0.466807	0.00132175	0	0.451593	0	0	0.598724	0	3.35e-07	0.502257	6.67e-05	1.48e-06	0.565575	0.000261681	1.6e-06	0.496161	0.000322476	8.51e-07	0.52808	0.00016115	6.84e-06	0.512094	0.00133569	0	0.437845	0	3.29e-06	0.606098	0.000542816	0	0.395458	0	0	0.370737	0	5.11e-06
PWY-6121: 5-aminoimidazole ribonucleotide biosynthesis I	g__Ruminococcus.s__Ruminococcus_bromii	0.0403981	0.0403981	0.00908138		0.001654	0.00320937	0.002323	0.00368368	9.81e-06	0.497732	0.00197094	3.05e-05	0.466807	0.00653375	8.74e-05	0.451593	0.0193537	0	0.598724	0	3.2e-07	0.502257	6.37e-05	9.24e-05	0.565575	0.0163374	3.54e-05	0.496161	0.00713478	3.78e-05	0.52808	0.007158	0	0.512094	0	0	0.437845	0	2.81e-05	0.606098	0.00463621	8.07e-06	0.395458	0.00204067	2.25e-06	0.370737	0.0006069	3.28e-05
PWY-6121: 5-aminoimidazole ribonucleotide biosynthesis I	g__Subdoligranulum.s__Subdoligranulum_sp_4_3_54A2FAA	0.0222999	0.0222999	0.0112763		3.98e-05	0.000186385	9.16e-05	0.000278564	0	0.497732	0	0	0.466807	0	3.65e-06	0.451593	0.00080825	0	0.598724	0	0	0.502257	0	0	0.565575	0	0	0.496161	0	4.15e-06	0.52808	0.000785865	0	0.512094	0	0	0.437845	0	0	0.606098	0	0	0.395458	0	0	0.370737	0	0
PWY-6122: 5-aminoimidazole ribonucleotide biosynthesis II	g__Akkermansia.s__Akkermansia_muciniphila	0.00726307	0.00726307	0.0155279		0.000457062	0.00141694	0.000999383	0.002601	2.02e-05	0.497732	0.00405841	0	0.466807	0	2.04e-05	0.451593	0.00451734	0	0.598724	0	4.57e-06	0.502257	0.000909893	1.4e-05	0.565575	0.00247536	0	0.496161	0	1.26e-05	0.52808	0.002386	8.4e-07	0.512094	0.000164032	5.32e-06	0.437845	0.00121504	1.18e-05	0.606098	0.00194688	5.53e-06	0.395458	0.00139838	1.21e-06	0.370737	0.000326377	2.31e-06
PWY-6122: 5-aminoimidazole ribonucleotide biosynthesis II	g__Anaerofustis.s__Anaerofustis_stercorihominis	0.0218839	0.0218839	0.0113466		0	0	1.4e-06	8.75e-06	0	0.497732	0	0	0.466807	0	0	0.451593	0	0	0.598724	0	0	0.502257	0	0	0.565575	0	0	0.496161	0	0	0.52808	0	0	0.512094	0	0	0.437845	0	0	0.606098	0	0	0.395458	0	0	0.370737	0	0
PWY-6122: 5-aminoimidazole ribonucleotide biosynthesis II	g__Bifidobacterium.s__Bifidobacterium_adolescentis	0.00397789	0.00397789	0.0178493		0.000266778	0.00140612	0.00104809	0.0036791	0	0.497732	0	4e-06	0.466807	0.000856885	0	0.451593	0	0	0.598724	0	0	0.502257	0	3.26e-05	0.565575	0.00576405	1.02e-05	0.496161	0.00205578	0	0.52808	0	0	0.512094	0	0	0.437845	0	1.36e-05	0.606098	0.00224386	3.62e-06	0.395458	0.000915395	9.35e-07	0.370737	0.000252201	0.000116936
PWY-6122: 5-aminoimidazole ribonucleotide biosynthesis II	g__Bifidobacterium.s__Bifidobacterium_dentium	0.00554442	0.00554442	0.0165663		2.99e-06	2.25e-05	1.62e-05	6.54e-05	0	0.497732	0	0	0.466807	0	0	0.451593	0	0	0.598724	0	0	0.502257	0	0	0.565575	0	0	0.496161	0	0	0.52808	0	0	0.512094	0	0	0.437845	0	0	0.606098	0	0	0.395458	0	0	0.370737	0	0
PWY-6122: 5-aminoimidazole ribonucleotide biosynthesis II	g__Bifidobacterium.s__Bifidobacterium_longum	0.00258862	0.00258862	0.0195179		0.000266189	0.000717865	0.000657938	0.00174816	6.87e-07	0.497732	0.000138026	5.52e-06	0.466807	0.0011825	0	0.451593	0	1.41e-05	0.598724	0.00235501	2.62e-06	0.502257	0.000521645	3.22e-06	0.565575	0.000569332	0	0.496161	0	2.3e-06	0.52808	0.00043554	5.89e-06	0.512094	0.00115018	1.77e-06	0.437845	0.000404252	3.56e-06	0.606098	0.000587363	2.07e-06	0.395458	0.000523444	6.13e-07	0.370737	0.000165347	4.58e-06
PWY-6122: 5-aminoimidazole ribonucleotide biosynthesis II	g__Blautia.s__Ruminococcus_obeum	0.000858258	0.000858258	0.0238389		0.000314051	0.000571129	0.000587843	0.00105698	1.38e-06	0.497732	0.000277258	3.99e-06	0.466807	0.000854743	6.92e-06	0.451593	0.00153235	5.91e-06	0.598724	0.000987099	8.92e-06	0.502257	0.00177598	1.71e-05	0.565575	0.00302347	5.83e-06	0.496161	0.00117502	8.92e-06	0.52808	0.00168914	9.33e-06	0.512094	0.00182193	1.01e-06	0.437845	0.000230675	1.39e-05	0.606098	0.00229336	1.64e-06	0.395458	0.000414709	3.47e-06	0.370737	0.000935975	7.5e-06
PWY-6122: 5-aminoimidazole ribonucleotide biosynthesis II	g__Blautia.s__Ruminococcus_torques	0.00148603	0.00148603	0.0216851		0.000193894	0.000376446	0.000390278	0.000817808	2.03e-06	0.497732	0.00040785	1.11e-06	0.466807	0.000237786	1.29e-05	0.451593	0.00285656	2.19e-06	0.598724	0.000365778	9.64e-07	0.502257	0.000191934	3.6e-06	0.565575	0.000636521	0	0.496161	0	1.54e-05	0.52808	0.00291622	1.91e-06	0.512094	0.000372978	1.06e-06	0.437845	0.000242095	0	0.606098	0	0	0.395458	0	0	0.370737	0	2.9e-06
PWY-6122: 5-aminoimidazole ribonucleotide biosynthesis II	g__Clostridium.s__Clostridium_bolteae	0.0435012	0.0435012	0.00881179		6.99e-05	0.000161599	0.000323886	0.00180406	0	0.497732	0	0	0.466807	0	0	0.451593	0	2.92e-07	0.598724	4.88e-05	0	0.502257	0	0	0.565575	0	0	0.496161	0	2.02e-06	0.52808	0.000382517	0	0.512094	0	0	0.437845	0	0	0.606098	0	0	0.395458	0	0	0.370737	0	0
PWY-6122: 5-aminoimidazole ribonucleotide biosynthesis II	g__Collinsella.s__Collinsella_aerofaciens	0.00103905	0.00103905	0.0230879		0.000392096	0.000902495	0.000787792	0.00152329	1.1e-06	0.497732	0.000221003	6.73e-06	0.466807	0.00144171	2.32e-05	0.451593	0.00513737	1.75e-05	0.598724	0.00292288	9.02e-06	0.502257	0.00179589	3.69e-05	0.565575	0.00652434	2.7e-05	0.496161	0.00544178	5.66e-06	0.52808	0.00107181	1.92e-05	0.512094	0.00374931	0	0.437845	0	6.3e-06	0.606098	0.00103944	2.4e-06	0.395458	0.000606891	6.24e-06	0.370737	0.00168314	5.4e-06
PWY-6122: 5-aminoimidazole ribonucleotide biosynthesis II	g__Coprococcus.s__Coprococcus_catus	0.000506854	0.000506854	0.0259129		0.000110435	0.00023721	0.000206668	0.000332929	1.51e-06	0.497732	0.000303376	3.14e-06	0.466807	0.000672655	1.16e-06	0.451593	0.000256869	7.43e-06	0.598724	0.00124097	7.41e-07	0.502257	0.000147534	3.36e-06	0.565575	0.000594086	1.02e-05	0.496161	0.00205578	5.34e-06	0.52808	0.00101121	6.91e-07	0.512094	0.000134936	1.4e-06	0.437845	0.000319748	1.88e-06	0.606098	0.000310181	2.26e-06	0.395458	0.000571489	3.19e-07	0.370737	8.6e-05	1.8e-06
PWY-6122: 5-aminoimidazole ribonucleotide biosynthesis II	g__Coprococcus.s__Coprococcus_comes	0.0177684	0.0177684	0.0121275		0.000387681	0.000515854	0.00053636	0.000770623	2.5e-07	0.497732	5.02e-05	5.01e-06	0.466807	0.00107325	9.55e-07	0.451593	0.000211474	6.2e-06	0.598724	0.00103553	1.28e-06	0.502257	0.00025485	8.05e-06	0.565575	0.00142333	8.38e-06	0.496161	0.00168897	5.94e-06	0.52808	0.00112483	2.79e-06	0.512094	0.000544822	4.27e-06	0.437845	0.00097523	5.5e-06	0.606098	0.000907444	3.06e-06	0.395458	0.000773787	3.83e-06	0.370737	0.00103308	7.79e-06
PWY-6122: 5-aminoimidazole ribonucleotide biosynthesis II	g__Dialister.s__Dialister_invisus	0.0362242	0.0362242	0.00948032		0.000417417	0.00144757	0.00082348	0.00246017	1.43e-05	0.497732	0.00287303	0	0.466807	0	0	0.451593	0	1.19e-05	0.598724	0.00198756	0	0.502257	0	0	0.565575	0	0	0.496161	0	0	0.52808	0	1.2e-05	0.512094	0.00234332	5.43e-06	0.437845	0.00124016	1.68e-05	0.606098	0.00277183	6.8e-06	0.395458	0.00171953	0	0.370737	0	0
PWY-6122: 5-aminoimidazole ribonucleotide biosynthesis II	g__Dorea.s__Dorea_formicigenerans	0.000413831	0.000413831	0.0267131		0.000212583	0.000312126	0.000337984	0.000422459	5.23e-07	0.497732	0.000105077	2.37e-06	0.466807	0.000507704	7.25e-06	0.451593	0.00160543	5.21e-06	0.598724	0.000870183	2.17e-06	0.502257	0.00043205	3.68e-06	0.565575	0.000650666	4.97e-06	0.496161	0.00100169	4.01e-06	0.52808	0.000759354	3.21e-06	0.512094	0.000626838	1.03e-06	0.437845	0.000235243	2.91e-06	0.606098	0.00048012	1.25e-06	0.395458	0.000316089	9.12e-07	0.370737	0.000245997	1.4e-06
PWY-6122: 5-aminoimidazole ribonucleotide biosynthesis II	g__Dorea.s__Dorea_longicatena	0.00391794	0.00391794	0.0179082		0.000324564	0.000706909	0.000580253	0.00109874	1.6e-07	0.497732	3.21e-05	3.85e-06	0.466807	0.000824752	6.24e-06	0.451593	0.00138178	3.04e-06	0.598724	0.000507746	6.07e-07	0.502257	0.000120854	1.54e-05	0.565575	0.00272289	3.34e-05	0.496161	0.00673168	7.14e-06	0.52808	0.00135207	1.13e-06	0.512094	0.000220663	3.04e-06	0.437845	0.000694309	8.26e-06	0.606098	0.00136282	1.07e-06	0.395458	0.000270572	2.14e-06	0.370737	0.000577229	9.74e-06
PWY-6122: 5-aminoimidazole ribonucleotide biosynthesis II	g__Erysipelotrichaceae_noname.s__Eubacterium_biforme	0.0373356	0.0373356	0.00936958		0.000363507	0.00118044	0.000685137	0.00194692	2.01e-06	0.497732	0.000403832	1.35e-05	0.466807	0.00289199	1.22e-05	0.451593	0.00270155	3.61e-06	0.598724	0.000602949	0	0.502257	0	0	0.565575	0	5.27e-05	0.496161	0.0106215	2.6e-05	0.52808	0.00492349	0	0.512094	0	0	0.437845	0	0	0.606098	0	0	0.395458	0	0	0.370737	0	1.33e-05
PWY-6122: 5-aminoimidazole ribonucleotide biosynthesis II	g__Eubacterium.s__Eubacterium_limosum	0.0207107	0.0207107	0.0115526		3.72e-07	3.28e-06	5.42e-06	3.12e-05	0	0.497732	0	0	0.466807	0	0	0.451593	0	0	0.598724	0	0	0.502257	0	0	0.565575	0	0	0.496161	0	0	0.52808	0	0	0.512094	0	0	0.437845	0	0	0.606098	0	0	0.395458	0	0	0.370737	0	0
PWY-6122: 5-aminoimidazole ribonucleotide biosynthesis II	g__Eubacterium.s__Eubacterium_ramulus	0.00568279	0.00568279	0.0164713		8.29e-05	0.000205197	0.000153012	0.000312789	0	0.497732	0	5.79e-07	0.466807	0.000124034	3.43e-07	0.451593	7.6e-05	0	0.598724	0	2.83e-06	0.502257	0.000563456	6.96e-06	0.565575	0.00123061	5.38e-06	0.496161	0.00108432	6.44e-07	0.52808	0.000121951	0	0.512094	0	5.17e-07	0.437845	0.000118078	0	0.606098	0	7.07e-07	0.395458	0.00017878	1.01e-06	0.370737	0.000272431	5.17e-07
PWY-6122: 5-aminoimidazole ribonucleotide biosynthesis II	g__Faecalibacterium.s__Faecalibacterium_prausnitzii	0.0393818	0.0393818	0.00917441		0.00386831	0.00390182	0.00316519	0.00340209	1.63e-06	0.497732	0.000327486	7.44e-06	0.466807	0.00159381	2.44e-05	0.451593	0.0054031	2.52e-05	0.598724	0.00420895	3.18e-05	0.502257	0.00633142	2.71e-05	0.565575	0.00479159	2.72e-05	0.496161	0.00548209	2.42e-06	0.52808	0.000458263	4.18e-05	0.512094	0.00816256	4e-05	0.437845	0.00913565	3.02e-05	0.606098	0.00498269	1.39e-05	0.395458	0.00351491	1.04e-05	0.370737	0.00280523	5.33e-05
PWY-6122: 5-aminoimidazole ribonucleotide biosynthesis II	g__Lachnospiraceae_noname.s__Lachnospiraceae_bacterium_1_1_57FAA	0.0335589	0.0335589	0.00976102		8.96e-05	0.000258548	0.000160268	0.000417137	0	0.497732	0	0	0.466807	0	0	0.451593	0	1.12e-06	0.598724	0.000187064	4.06e-07	0.502257	8.08e-05	0	0.565575	0	0	0.496161	0	1.4e-05	0.52808	0.00265111	1.54e-06	0.512094	0.000300726	0	0.437845	0	0	0.606098	0	0	0.395458	0	0	0.370737	0	0
PWY-6122: 5-aminoimidazole ribonucleotide biosynthesis II	g__Lachnospiraceae_noname.s__Lachnospiraceae_bacterium_3_1_46FAA	0.00290074	0.00290074	0.0190749		8.97e-05	0.000242016	0.000208438	0.000528081	1.3e-06	0.497732	0.000261185	0	0.466807	0	0	0.451593	0	5.82e-07	0.598724	9.72e-05	7.58e-07	0.502257	0.000150919	1.18e-06	0.565575	0.000208637	0	0.496161	0	1.07e-05	0.52808	0.00202621	1.93e-06	0.512094	0.000376884	1.16e-06	0.437845	0.000264934	0	0.606098	0	0	0.395458	0	0	0.370737	0	1.57e-06
PWY-6122: 5-aminoimidazole ribonucleotide biosynthesis II	g__Lachnospiraceae_noname.s__Lachnospiraceae_bacterium_5_1_57FAA	0.0241178	0.0241178	0.010984		4.59e-06	2.31e-05	1.68e-05	7.49e-05	0	0.497732	0	0	0.466807	0	0	0.451593	0	0	0.598724	0	0	0.502257	0	0	0.565575	0	0	0.496161	0	0	0.52808	0	0	0.512094	0	0	0.437845	0	0	0.606098	0	0	0.395458	0	0	0.370737	0	0
PWY-6122: 5-aminoimidazole ribonucleotide biosynthesis II	g__Roseburia.s__Roseburia_intestinalis	0.00093446	0.00093446	0.0235046		0.000866536	0.00188888	0.000405702	0.00102317	1.73e-07	0.497732	3.48e-05	8.92e-07	0.466807	0.000191085	1.17e-06	0.451593	0.000259083	0	0.598724	0	4.22e-06	0.502257	0.000840207	2.41e-07	0.565575	4.26e-05	1.63e-06	0.496161	0.000328522	0	0.52808	0	2.5e-06	0.512094	0.000488191	6.84e-07	0.437845	0.00015622	1.13e-06	0.606098	0.000186438	3.4e-06	0.395458	0.000859763	0	0.370737	0	8.39e-06
PWY-6122: 5-aminoimidazole ribonucleotide biosynthesis II	g__Roseburia.s__Roseburia_inulinivorans	0.0115612	0.0115612	0.0137524		0.00106565	0.00184856	0.00068332	0.00138578	0	0.497732	0	5.71e-06	0.466807	0.0012232	0	0.451593	0	2.66e-07	0.598724	4.44e-05	3.11e-07	0.502257	6.19e-05	2.29e-06	0.565575	0.000404898	1.43e-06	0.496161	0.000288213	8.21e-07	0.52808	0.000155469	6.72e-06	0.512094	0.00131226	0	0.437845	0	3.56e-06	0.606098	0.000587363	0	0.395458	0	0	0.370737	0	5.2e-06
PWY-6122: 5-aminoimidazole ribonucleotide biosynthesis II	g__Ruminococcus.s__Ruminococcus_bromii	0.042958	0.042958	0.00885749		0.00168554	0.00324954	0.00235323	0.0037188	9.84e-06	0.497732	0.00197697	3.12e-05	0.466807	0.0066837	8.81e-05	0.451593	0.0195087	0	0.598724	0	2.8e-07	0.502257	5.57e-05	9.32e-05	0.565575	0.0164788	3.54e-05	0.496161	0.00713478	3.81e-05	0.52808	0.00721481	0	0.512094	0	0	0.437845	0	2.76e-05	0.606098	0.00455372	7.83e-06	0.395458	0.00197998	2.96e-06	0.370737	0.000798411	3.44e-05
PWY-6122: 5-aminoimidazole ribonucleotide biosynthesis II	g__Subdoligranulum.s__Subdoligranulum_sp_4_3_54A2FAA	0.021352	0.021352	0.0114386		3.97e-05	0.000184103	9.12e-05	0.000275079	0	0.497732	0	0	0.466807	0	3.59e-06	0.451593	0.000794964	0	0.598724	0	0	0.502257	0	0	0.565575	0	0	0.496161	0	4.07e-06	0.52808	0.000770716	0	0.512094	0	0	0.437845	0	0	0.606098	0	0	0.395458	0	0	0.370737	0	0
PWY-6123: inosine-5'-phosphate biosynthesis I	g__Bifidobacterium.s__Bifidobacterium_longum	0.00775663	0.00775663	0.0152758		0.000176763	0.000627826	0.000458435	0.00140867	0	0.497732	0	3.84e-06	0.466807	0.00082261	0	0.451593	0	1.25e-05	0.598724	0.00208777	2.35e-06	0.502257	0.000467888	2.64e-06	0.565575	0.000466782	0	0.496161	0	9.37e-07	0.52808	0.000177435	3.79e-06	0.512094	0.000740098	1.18e-06	0.437845	0.000269502	3.44e-06	0.606098	0.000567565	1.73e-06	0.395458	0.000437468	0	0.370737	0	3.25e-06
PWY-6123: inosine-5'-phosphate biosynthesis I	g__Coprococcus.s__Coprococcus_catus	0.00403899	0.00403899	0.0177903		0.000106278	0.000227119	0.000179241	0.000300386	1.1e-06	0.497732	0.000221003	3.08e-06	0.466807	0.000659802	3.88e-07	0.451593	8.59e-05	4.33e-06	0.598724	0.000723204	1.82e-06	0.502257	0.000362364	4.78e-06	0.565575	0.000845158	1.02e-05	0.496161	0.00205578	3.87e-06	0.52808	0.000732843	1.15e-06	0.512094	0.000224568	1.15e-06	0.437845	0.00026265	1.26e-06	0.606098	0.000207887	9.18e-07	0.395458	0.000232136	1.16e-06	0.370737	0.000312891	2.29e-06
PWY-6123: inosine-5'-phosphate biosynthesis I	g__Faecalibacterium.s__Faecalibacterium_prausnitzii	0.0209316	0.0209316	0.011513		0.00552499	0.00505564	0.00448486	0.00457155	1.98e-06	0.497732	0.000397805	1.25e-05	0.466807	0.00267777	2.03e-05	0.451593	0.0044952	1.63e-05	0.598724	0.00272245	3.99e-05	0.502257	0.00794414	3.68e-05	0.565575	0.00650666	3.34e-05	0.496161	0.00673168	3.31e-06	0.52808	0.000626798	5.34e-05	0.512094	0.0104278	4.53e-05	0.437845	0.0103461	3.12e-05	0.606098	0.00514768	1.87e-05	0.395458	0.00472869	1.39e-05	0.370737	0.00374929	4.01e-05
PWY-6123: inosine-5'-phosphate biosynthesis I	g__Haemophilus.s__Haemophilus_parainfluenzae	0.0377291	0.0377291	0.00933119		0.000291939	0.000996659	0.000129809	0.000665138	0	0.497732	0	6.53e-07	0.466807	0.000139887	0	0.451593	0	0	0.598724	0	0	0.502257	0	0	0.565575	0	0	0.496161	0	0	0.52808	0	8.55e-07	0.512094	0.000166961	0	0.437845	0	0	0.606098	0	0	0.395458	0	0	0.370737	0	0
PWY-6123: inosine-5'-phosphate biosynthesis I	g__Proteus.s__Proteus_mirabilis	0.0451483	0.0451483	0.00867676		8.11e-07	6.42e-06	0	0	0	0.497732	0	0	0.466807	0	0	0.451593	0	0	0.598724	0	0	0.502257	0	0	0.565575	0	0	0.496161	0	0	0.52808	0	0	0.512094	0	0	0.437845	0	0	0.606098	0	0	0.395458	0	0	0.370737	0	0
PWY-6124: inosine-5'-phosphate biosynthesis II	g__Coprococcus.s__Coprococcus_catus	0.00695213	0.00695213	0.0156959		9.47e-05	0.000210245	0.000158793	0.00028271	1.09e-06	0.497732	0.000218993	2.68e-06	0.466807	0.000574113	3.59e-07	0.451593	7.95e-05	4.34e-06	0.598724	0.000724874	1.7e-06	0.502257	0.000338472	3.9e-06	0.565575	0.000689564	9.07e-06	0.496161	0.00182803	3.83e-06	0.52808	0.000725268	1.06e-06	0.512094	0.000206993	1.15e-06	0.437845	0.00026265	9.77e-07	0.606098	0.000161195	7.01e-07	0.395458	0.000177263	1.07e-06	0.370737	0.000288615	2.1e-06
PWY-6124: inosine-5'-phosphate biosynthesis II	g__Faecalibacterium.s__Faecalibacterium_prausnitzii	0.027223	0.027223	0.0105339		0.00587155	0.00527712	0.00482565	0.00484449	2.29e-06	0.497732	0.000460087	1.4e-05	0.466807	0.0029991	2e-05	0.451593	0.00442877	1.58e-05	0.598724	0.00263894	3.83e-05	0.502257	0.00762558	3.83e-05	0.565575	0.00677187	3.36e-05	0.496161	0.00677199	3.82e-06	0.52808	0.000723375	5.81e-05	0.512094	0.0113456	5.17e-05	0.437845	0.0118078	3.95e-05	0.606098	0.00651709	2.43e-05	0.395458	0.00614477	1.79e-05	0.370737	0.00482823	4.19e-05
PWY-6124: inosine-5'-phosphate biosynthesis II	g__Haemophilus.s__Haemophilus_parainfluenzae	0.0318639	0.0318639	0.00995189		0.000319127	0.0010583	0.000140985	0.000709594	0	0.497732	0	5.92e-07	0.466807	0.000126819	0	0.451593	0	0	0.598724	0	0	0.502257	0	0	0.565575	0	0	0.496161	0	0	0.52808	0	8.05e-07	0.512094	0.000157198	0	0.437845	0	0	0.606098	0	9.55e-07	0.395458	0.000241492	2.64e-07	0.370737	7.12e-05	0
PWY-6124: inosine-5'-phosphate biosynthesis II	g__Proteus.s__Proteus_mirabilis	0.0424039	0.0424039	0.00890475		7.76e-07	6.06e-06	0	0	0	0.497732	0	0	0.466807	0	0	0.451593	0	0	0.598724	0	0	0.502257	0	0	0.565575	0	0	0.496161	0	0	0.52808	0	0	0.512094	0	0	0.437845	0	0	0.606098	0	0	0.395458	0	0	0.370737	0	0
PWY-6125: superpathway of guanosine nucleotides de novo biosynthesis II	g__Bacteroides.s__Bacteroides_vulgatus	0.000312982	0.000312982	0.0278165		0.0058479	0.00654209	0.00394022	0.0047115	0	0.497732	0	6.19e-06	0.466807	0.00132603	1.04e-05	0.451593	0.00230296	5.71e-05	0.598724	0.00953694	1.59e-05	0.502257	0.00316571	9.18e-07	0.565575	0.000162313	0	0.496161	0	2.68e-05	0.52808	0.00507498	0	0.512094	0	5.07e-06	0.437845	0.00115794	1.27e-05	0.606098	0.00209537	2.4e-05	0.395458	0.00606891	2.23e-05	0.370737	0.00601505	3.94e-06
PWY-6125: superpathway of guanosine nucleotides de novo biosynthesis II	g__Haemophilus.s__Haemophilus_parainfluenzae	0.0372322	0.0372322	0.00937973		0.000256868	0.000890299	0.00010993	0.000614092	0	0.497732	0	5.77e-07	0.466807	0.000123606	0	0.451593	0	0	0.598724	0	0	0.502257	0	0	0.565575	0	0	0.496161	0	0	0.52808	0	0	0.512094	0	0	0.437845	0	0	0.606098	0	0	0.395458	0	0	0.370737	0	0
PWY-6126: superpathway of adenosine nucleotides de novo biosynthesis II	g__Bacteroides.s__Bacteroides_vulgatus	0.000190134	0.000190134	0.0297886		0.00706883	0.00805279	0.0046601	0.00565182	0	0.497732	0	7.59e-06	0.466807	0.00162594	1.33e-05	0.451593	0.00294513	6.84e-05	0.598724	0.0114243	1.69e-05	0.502257	0.00336481	9.57e-07	0.565575	0.000169208	0	0.496161	0	3.21e-05	0.52808	0.00607862	0	0.512094	0	5.95e-06	0.437845	0.00135893	1.31e-05	0.606098	0.00216137	3.03e-05	0.395458	0.007662	2.59e-05	0.370737	0.00698609	4.87e-06
PWY-6126: superpathway of adenosine nucleotides de novo biosynthesis II	g__Haemophilus.s__Haemophilus_parainfluenzae	0.0379646	0.0379646	0.00930842		0.000315944	0.00110323	0.000134771	0.000758577	0	0.497732	0	5.83e-07	0.466807	0.000124891	0	0.451593	0	0	0.598724	0	0	0.502257	0	0	0.565575	0	0	0.496161	0	0	0.52808	0	0	0.512094	0	0	0.437845	0	0	0.606098	0	0	0.395458	0	0	0.370737	0	0
PWY-6147: 6-hydroxymethyl-dihydropterin diphosphate biosynthesis I	g__Collinsella.s__Collinsella_aerofaciens	0.000507417	0.000507417	0.0259086		0.000213307	0.000542486	0.000462084	0.000899007	3.38e-07	0.497732	6.79e-05	5.89e-06	0.466807	0.00126176	1.09e-05	0.451593	0.00241368	7.89e-06	0.598724	0.0013178	4.18e-06	0.502257	0.000832243	2.16e-05	0.565575	0.00381912	1.78e-05	0.496161	0.00358754	5.15e-06	0.52808	0.00097523	1.31e-05	0.512094	0.00255812	0	0.437845	0	3.16e-06	0.606098	0.000521368	1.86e-06	0.395458	0.000470341	4.19e-06	0.370737	0.00113018	2.78e-06
PWY-6151: S-adenosyl-L-methionine cycle I	g__Bacteroides.s__Bacteroides_vulgatus	0.000179325	0.000179325	0.0300204		0.00668163	0.00785841	0.00433358	0.0054405	0	0.497732	0	6.77e-06	0.466807	0.00145028	9.63e-06	0.451593	0.00213245	5.61e-05	0.598724	0.00936992	1.78e-05	0.502257	0.003544	1.71e-06	0.565575	0.000302347	0	0.496161	0	1.85e-05	0.52808	0.00350325	0	0.512094	0	5.88e-06	0.437845	0.00134294	1.36e-05	0.606098	0.00224386	2.64e-05	0.395458	0.0066758	2.27e-05	0.370737	0.00612295	5.67e-06
PWY-6151: S-adenosyl-L-methionine cycle I	g__Bifidobacterium.s__Bifidobacterium_adolescentis	0.0029888	0.0029888	0.0189586		0.000277068	0.00151119	0.00104567	0.00345252	0	0.497732	0	3.49e-06	0.466807	0.000747632	0	0.451593	0	0	0.598724	0	0	0.502257	0	3.72e-05	0.565575	0.00657738	8.01e-06	0.496161	0.00161439	0	0.52808	0	0	0.512094	0	0	0.437845	0	1.6e-05	0.606098	0.00263984	1.99e-06	0.395458	0.000503214	1.47e-06	0.370737	0.000396508	0.000124946
PWY-6151: S-adenosyl-L-methionine cycle I	g__Bifidobacterium.s__Bifidobacterium_dentium	0.0138945	0.0138945	0.0130552		2.8e-06	2.5e-05	1.4e-05	6.14e-05	0	0.497732	0	0	0.466807	0	0	0.451593	0	0	0.598724	0	0	0.502257	0	0	0.565575	0	0	0.496161	0	0	0.52808	0	0	0.512094	0	0	0.437845	0	0	0.606098	0	0	0.395458	0	0	0.370737	0	0
PWY-6151: S-adenosyl-L-methionine cycle I	g__Bifidobacterium.s__Bifidobacterium_longum	0.00433578	0.00433578	0.0175159		0.000264368	0.000791254	0.000696718	0.00205372	2.23e-07	0.497732	4.48e-05	5.26e-06	0.466807	0.0011268	0	0.451593	0	1.73e-05	0.598724	0.00288948	3.01e-06	0.502257	0.000599295	2.71e-06	0.565575	0.000479159	0	0.496161	0	3.81e-07	0.52808	7.21e-05	4.57e-06	0.512094	0.000892414	6.02e-07	0.437845	0.000137491	2.93e-06	0.606098	0.00048342	2.22e-06	0.395458	0.000561375	1.5e-06	0.370737	0.0004046	2.44e-06
PWY-6151: S-adenosyl-L-methionine cycle I	g__Blautia.s__Ruminococcus_obeum	9.38e-05	9.38e-05	0.0325888		0.000367423	0.00062824	0.000754805	0.00129851	2.41e-06	0.497732	0.000484196	3.98e-06	0.466807	0.000852601	4.81e-06	0.451593	0.00106512	7.66e-06	0.598724	0.00127939	1.15e-05	0.502257	0.00228966	1.84e-05	0.565575	0.00325333	5.91e-06	0.496161	0.00119115	7.7e-06	0.52808	0.00145811	1.08e-05	0.512094	0.00210899	4.72e-06	0.437845	0.00107801	1.27e-05	0.606098	0.00209537	2.68e-06	0.395458	0.000677695	3.27e-06	0.370737	0.000882028	6.56e-06
PWY-6151: S-adenosyl-L-methionine cycle I	g__Clostridium.s__Clostridium_bolteae	0.0319752	0.0319752	0.00993903		6.42e-05	0.000153308	0.000340041	0.00184469	0	0.497732	0	0	0.466807	0	0	0.451593	0	1.01e-06	0.598724	0.000168692	0	0.502257	0	0	0.565575	0	0	0.496161	0	1.55e-06	0.52808	0.000293516	0	0.512094	0	0	0.437845	0	0	0.606098	0	0	0.395458	0	0	0.370737	0	0
PWY-6151: S-adenosyl-L-methionine cycle I	g__Collinsella.s__Collinsella_aerofaciens	0.00715372	0.00715372	0.0155862		0.000204981	0.000487756	0.000395075	0.0009135	1.1e-06	0.497732	0.000221003	7.03e-06	0.466807	0.00150598	1.32e-05	0.451593	0.00292299	0	0.598724	0	0	0.502257	0	1.28e-05	0.565575	0.00226319	5.18e-06	0.496161	0.00104401	4.95e-06	0.52808	0.000937357	1.52e-05	0.512094	0.0029682	0	0.437845	0	0	0.606098	0	2.24e-06	0.395458	0.000566432	5.99e-06	0.370737	0.0016157	2.64e-06
PWY-6151: S-adenosyl-L-methionine cycle I	g__Coprococcus.s__Coprococcus_catus	0.00901687	0.00901687	0.0146997		8.44e-05	0.000194093	0.000148039	0.000302731	1.52e-06	0.497732	0.000305385	1.57e-06	0.466807	0.000336327	1.03e-06	0.451593	0.000228082	6.6e-06	0.598724	0.00110234	1.21e-06	0.502257	0.000240912	5.19e-06	0.565575	0.000917651	5.95e-06	0.496161	0.00119921	5.7e-06	0.52808	0.00107938	1.23e-06	0.512094	0.00024019	1.34e-06	0.437845	0.000306044	1.54e-06	0.606098	0.000254084	0	0.395458	0	1.92e-06	0.370737	0.000517888	0
PWY-6151: S-adenosyl-L-methionine cycle I	g__Coprococcus.s__Coprococcus_comes	0.0199124	0.0199124	0.0116999		0.000286734	0.000402976	0.000401132	0.000604478	0	0.497732	0	1.61e-06	0.466807	0.000344896	4.67e-07	0.451593	0.000103412	5.36e-06	0.598724	0.000895237	1.25e-06	0.502257	0.000248877	5.92e-06	0.565575	0.00104672	6.16e-06	0.496161	0.00124153	2.8e-06	0.52808	0.000530222	6.31e-06	0.512094	0.00123219	0	0.437845	0	6.39e-06	0.606098	0.00105428	4.08e-06	0.395458	0.00103172	2.54e-06	0.370737	0.000685123	6.88e-06
PWY-6151: S-adenosyl-L-methionine cycle I	g__Dorea.s__Dorea_formicigenerans	0.00436376	0.00436376	0.017491		0.000187933	0.000333933	0.000286551	0.000393506	3.75e-07	0.497732	7.53e-05	1.86e-06	0.466807	0.000398452	6.7e-06	0.451593	0.00148364	2.5e-06	0.598724	0.000417554	3.04e-06	0.502257	0.000605268	3.16e-06	0.565575	0.000558724	7.63e-06	0.496161	0.00153781	2.3e-06	0.52808	0.00043554	3.69e-06	0.512094	0.00072057	0	0.437845	0	9.93e-07	0.606098	0.000163835	0	0.395458	0	9.4e-07	0.370737	0.000253549	0
PWY-6151: S-adenosyl-L-methionine cycle I	g__Dorea.s__Dorea_longicatena	0.00116632	0.00116632	0.0226344		0.000431754	0.000901759	0.00082426	0.00152768	0	0.497732	0	5.54e-06	0.466807	0.00118679	1.06e-05	0.451593	0.00234725	5.52e-06	0.598724	0.00092196	6.82e-07	0.502257	0.000135787	2.22e-05	0.565575	0.00392521	3.33e-05	0.496161	0.00671153	1.77e-05	0.52808	0.00335176	0	0.512094	0	6.76e-06	0.437845	0.00154392	1.49e-05	0.606098	0.00245835	8.72e-07	0.395458	0.000220504	3.73e-06	0.370737	0.0010061	1.79e-05
PWY-6151: S-adenosyl-L-methionine cycle I	g__Erysipelotrichaceae_noname.s__Eubacterium_biforme	0.0291737	0.0291737	0.0102776		0.000382999	0.00131056	0.0007421	0.0020475	9.78e-07	0.497732	0.000196491	1.53e-05	0.466807	0.00327759	1.29e-05	0.451593	0.00285656	2.18e-06	0.598724	0.000364107	0	0.502257	0	0	0.565575	0	5.83e-05	0.496161	0.0117502	2.68e-05	0.52808	0.00507498	0	0.512094	0	0	0.437845	0	0	0.606098	0	0	0.395458	0	0	0.370737	0	6.79e-06
PWY-6151: S-adenosyl-L-methionine cycle I	g__Escherichia.s__Escherichia_fergusonii	0.0378653	0.0378653	0.009318		1.51e-06	1.02e-05	1.39e-07	2.21e-06	0	0.497732	0	0	0.466807	0	0	0.451593	0	0	0.598724	0	0	0.502257	0	0	0.565575	0	0	0.496161	0	0	0.52808	0	0	0.512094	0	0	0.437845	0	0	0.606098	0	0	0.395458	0	0	0.370737	0	0
PWY-6151: S-adenosyl-L-methionine cycle I	g__Eubacterium.s__Eubacterium_hallii	0.000605242	0.000605242	0.0252136		0.000353039	0.000740788	0.000645193	0.00101884	4.62e-06	0.497732	0.000928211	3.23e-06	0.466807	0.000691935	4.05e-06	0.451593	0.000896826	1.65e-06	0.598724	0.000275586	3.24e-06	0.502257	0.000645088	1.03e-05	0.565575	0.00182116	1.53e-05	0.496161	0.00308368	2.46e-05	0.52808	0.00465838	8.16e-06	0.512094	0.00159346	5.48e-06	0.437845	0.00125158	7.07e-06	0.606098	0.00116648	6.43e-06	0.395458	0.00162596	2.18e-06	0.370737	0.000588019	7.18e-06
PWY-6151: S-adenosyl-L-methionine cycle I	g__Lachnospiraceae_noname.s__Lachnospiraceae_bacterium_5_1_57FAA	0.0404096	0.0404096	0.00908034		6.19e-06	3.51e-05	1.92e-05	8.55e-05	0	0.497732	0	0	0.466807	0	0	0.451593	0	0	0.598724	0	0	0.502257	0	0	0.565575	0	0	0.496161	0	0	0.52808	0	0	0.512094	0	0	0.437845	0	0	0.606098	0	0	0.395458	0	0	0.370737	0	0
PWY-6151: S-adenosyl-L-methionine cycle I	g__Prevotella.s__Prevotella_copri	0.00142611	0.00142611	0.0218462		0.0109491	0.0247365	0.00492729	0.0151467	0	0.497732	0	0	0.466807	0	0	0.451593	0	0	0.598724	0	0	0.502257	0	0	0.565575	0	3.6e-06	0.496161	0.000725571	0	0.52808	0	0	0.512094	0	0	0.437845	0	0	0.606098	0	0	0.395458	0	2.17e-05	0.370737	0.00585321	0
PWY-6151: S-adenosyl-L-methionine cycle I	g__Prevotella.s__Prevotella_stercorea	0.00300197	0.00300197	0.0189415		0.0014086	0.00486656	0.000353335	0.00255894	0	0.497732	0	0	0.466807	0	0	0.451593	0	0	0.598724	0	0	0.502257	0	0	0.565575	0	0	0.496161	0	0	0.52808	0	0	0.512094	0	0	0.437845	0	0	0.606098	0	0	0.395458	0	0	0.370737	0	0
PWY-6151: S-adenosyl-L-methionine cycle I	g__Roseburia.s__Roseburia_intestinalis	0.0462128	0.0462128	0.00859223		0.000493292	0.00123575	0.000299691	0.000834071	0	0.497732	0	4.87e-07	0.466807	0.000104326	0	0.451593	0	0	0.598724	0	4.39e-06	0.502257	0.000874054	5.06e-07	0.565575	8.95e-05	1.96e-06	0.496161	0.000395033	0	0.52808	0	2.56e-06	0.512094	0.000499908	0	0.437845	0	1.98e-06	0.606098	0.00032668	3.47e-06	0.395458	0.000877464	0	0.370737	0	8.88e-06
PWY-6151: S-adenosyl-L-methionine cycle I	g__Roseburia.s__Roseburia_inulinivorans	0.00602876	0.00602876	0.0162438		0.00120161	0.00189427	0.000772675	0.00144126	0	0.497732	0	1.28e-05	0.466807	0.00274203	0	0.451593	0	0	0.598724	0	0	0.502257	0	2.24e-06	0.565575	0.000396057	2.04e-06	0.496161	0.000411157	0	0.52808	0	8.76e-06	0.512094	0.00171062	2.13e-06	0.437845	0.000486473	4.21e-06	0.606098	0.000694607	0	0.395458	0	0	0.370737	0	5.59e-06
PWY-6151: S-adenosyl-L-methionine cycle I	g__Ruminococcus.s__Ruminococcus_bromii	0.0265746	0.0265746	0.0106234		0.00197362	0.00380124	0.0028533	0.00454342	9.98e-06	0.497732	0.0020051	3.97e-05	0.466807	0.00850459	9.75e-05	0.451593	0.0215902	0	0.598724	0	0	0.502257	0	0.000115852	0.565575	0.0204839	4.32e-05	0.496161	0.00870685	5.64e-05	0.52808	0.0106802	0	0.512094	0	0	0.437845	0	3.15e-05	0.606098	0.00519718	8.74e-06	0.395458	0.0022101	4.13e-06	0.370737	0.001114	4.41e-05
PWY-6151: S-adenosyl-L-methionine cycle I	g__Ruminococcus.s__Ruminococcus_sp_5_1_39BFAA	0.00153754	0.00153754	0.0215517		0.000841895	0.00192723	0.00165796	0.0032545	0	0.497732	0	1.6e-06	0.466807	0.000342754	1.93e-05	0.451593	0.00427376	5.94e-06	0.598724	0.000992109	3.65e-05	0.502257	0.00726719	7.78e-06	0.565575	0.00137559	4.31e-05	0.496161	0.00868669	6.79e-06	0.52808	0.00128579	4.69e-05	0.512094	0.00915847	0	0.437845	0	1.22e-05	0.606098	0.00201287	0	0.395458	0	0	0.370737	0	1.8e-05
PWY-6151: S-adenosyl-L-methionine cycle I	g__Subdoligranulum.s__Subdoligranulum_sp_4_3_54A2FAA	0.0128869	0.0128869	0.0133403		3.8e-05	0.000169619	0.000100634	0.000327265	0	0.497732	0	0	0.466807	0	2.94e-06	0.451593	0.000651029	0	0.598724	0	0	0.502257	0	0	0.565575	0	0	0.496161	0	4.39e-06	0.52808	0.000831313	0	0.512094	0	0	0.437845	0	0	0.606098	0	0	0.395458	0	0	0.370737	0	0
PWY-6163: chorismate biosynthesis from 3-dehydroquinate	g__Akkermansia.s__Akkermansia_muciniphila	0.00898234	0.00898234	0.0147144		0.000327975	0.00108537	0.000728168	0.00196763	1.4e-05	0.497732	0.00281276	0	0.466807	0	1.79e-05	0.451593	0.00396375	0	0.598724	0	4.57e-06	0.502257	0.000909893	9.97e-06	0.565575	0.00176281	0	0.496161	0	8.56e-06	0.52808	0.00162097	1.24e-06	0.512094	0.000242143	6.33e-06	0.437845	0.00144572	8.96e-06	0.606098	0.00147831	3.51e-06	0.395458	0.000887579	0	0.370737	0	1.53e-06
PWY-6163: chorismate biosynthesis from 3-dehydroquinate	g__Blautia.s__Ruminococcus_obeum	0.000917141	0.000917141	0.0235781		0.000402212	0.000725399	0.000748802	0.00134632	1.86e-06	0.497732	0.000373695	5.38e-06	0.466807	0.00115251	8.23e-06	0.451593	0.00182244	9.25e-06	0.598724	0.00154495	1.35e-05	0.502257	0.00268787	1.97e-05	0.565575	0.00348318	4.94e-06	0.496161	0.000995644	1.04e-05	0.52808	0.0019694	1.37e-05	0.512094	0.00267529	2.46e-06	0.437845	0.000561842	1.75e-05	0.606098	0.00288732	2.58e-06	0.395458	0.000652408	4.1e-06	0.370737	0.00110591	7.71e-06
PWY-6163: chorismate biosynthesis from 3-dehydroquinate	g__Blautia.s__Ruminococcus_torques	0.0217386	0.0217386	0.0113715		0.000582558	0.0010358	0.000883129	0.00163177	1.96e-06	0.497732	0.000393786	2.87e-06	0.466807	0.000614815	1.72e-05	0.451593	0.00380874	1.54e-05	0.598724	0.00257214	2.81e-06	0.502257	0.000559474	1.22e-05	0.565575	0.0021571	4.58e-06	0.496161	0.000923087	1.35e-05	0.52808	0.00255643	9.48e-06	0.512094	0.00185122	7.75e-07	0.437845	0.000177003	8.84e-07	0.606098	0.000145851	0	0.395458	0	0	0.370737	0	1.19e-05
PWY-6163: chorismate biosynthesis from 3-dehydroquinate	g__Coprobacillus.s__Coprobacillus_sp_29_1	0.0441196	0.0441196	0.00876047		9.42e-06	5.35e-05	3.04e-05	0.000141701	0	0.497732	0	0	0.466807	0	0	0.451593	0	9.94e-07	0.598724	0.00016602	0	0.502257	0	0	0.565575	0	0	0.496161	0	0	0.52808	0	0	0.512094	0	0	0.437845	0	0	0.606098	0	0	0.395458	0	0	0.370737	0	0
PWY-6163: chorismate biosynthesis from 3-dehydroquinate	g__Coprococcus.s__Coprococcus_catus	0.00243131	0.00243131	0.0197621		7.25e-05	0.000184397	0.000138809	0.000265296	7.25e-07	0.497732	0.000145661	2.37e-06	0.466807	0.000507704	4.94e-07	0.451593	0.000109391	4.09e-06	0.598724	0.000683119	1.45e-06	0.502257	0.000288697	4.36e-06	0.565575	0.000770897	8.75e-06	0.496161	0.00176354	4.43e-06	0.52808	0.000838887	1.27e-06	0.512094	0.000248001	9.21e-07	0.437845	0.000210348	1.42e-06	0.606098	0.000234285	1.05e-06	0.395458	0.000265515	7.51e-07	0.370737	0.00020257	1.13e-06
PWY-6163: chorismate biosynthesis from 3-dehydroquinate	g__Dorea.s__Dorea_formicigenerans	0.000534976	0.000534976	0.0257		0.000153745	0.000255337	0.000253145	0.000339755	0	0.497732	0	1.71e-06	0.466807	0.000366318	6.89e-06	0.451593	0.00152571	4.37e-06	0.598724	0.000729885	1.48e-06	0.502257	0.00029467	3.43e-06	0.565575	0.000606463	4.26e-06	0.496161	0.000858592	1.39e-06	0.52808	0.000263217	2.79e-06	0.512094	0.000544822	0	0.437845	0	1.68e-06	0.606098	0.000277183	0	0.395458	0	0	0.370737	0	2.79e-06
PWY-6163: chorismate biosynthesis from 3-dehydroquinate	g__Dorea.s__Dorea_longicatena	0.00451013	0.00451013	0.0173634		0.00032139	0.000944492	0.000646286	0.00140091	0	0.497732	0	4.74e-06	0.466807	0.00101541	7.69e-06	0.451593	0.00170286	0	0.598724	0	1.06e-06	0.502257	0.000211047	1.88e-05	0.565575	0.00332405	4.65e-05	0.496161	0.00937195	1.61e-05	0.52808	0.00304878	0	0.512094	0	2.55e-06	0.437845	0.000582397	1.05e-05	0.606098	0.00173239	0	0.395458	0	0	0.370737	0	1.37e-05
PWY-6163: chorismate biosynthesis from 3-dehydroquinate	g__Eubacterium.s__Eubacterium_hallii	0.000985329	0.000985329	0.0232963		0.000391664	0.000796476	0.000688631	0.00107098	5.16e-06	0.497732	0.0010367	2e-06	0.466807	0.000428443	6.37e-06	0.451593	0.00141056	3.59e-06	0.598724	0.000599608	5.92e-06	0.502257	0.00117868	1.23e-05	0.565575	0.00217478	1.49e-05	0.496161	0.00300306	2.42e-05	0.52808	0.00458263	1.2e-05	0.512094	0.00234332	4.09e-06	0.437845	0.00093412	1.09e-05	0.606098	0.00179839	5.21e-06	0.395458	0.00131746	2.34e-06	0.370737	0.000631176	1.47e-05
PWY-6163: chorismate biosynthesis from 3-dehydroquinate	g__Flavonifractor.s__Flavonifractor_plautii	0.0302175	0.0302175	0.0101477		6.97e-05	0.000244609	3.26e-05	0.00010797	0	0.497732	0	0	0.466807	0	0	0.451593	0	0	0.598724	0	2.17e-07	0.502257	4.32e-05	0	0.565575	0	0	0.496161	0	0	0.52808	0	0	0.512094	0	0	0.437845	0	0	0.606098	0	0	0.395458	0	0	0.370737	0	0
PWY-6163: chorismate biosynthesis from 3-dehydroquinate	g__Haemophilus.s__Haemophilus_parainfluenzae	0.0369863	0.0369863	0.00940401		0.000263174	0.000926996	0.000110549	0.000632905	0	0.497732	0	0	0.466807	0	0	0.451593	0	0	0.598724	0	0	0.502257	0	0	0.565575	0	0	0.496161	0	0	0.52808	0	8.31e-07	0.512094	0.000162275	0	0.437845	0	0	0.606098	0	0	0.395458	0	0	0.370737	0	0
PWY-6163: chorismate biosynthesis from 3-dehydroquinate	g__Lachnospiraceae_noname.s__Lachnospiraceae_bacterium_1_1_57FAA	0.0193152	0.0193152	0.011814		7.28e-05	0.000202682	0.000137343	0.000351418	0	0.497732	0	0	0.466807	0	0	0.451593	0	7.83e-07	0.598724	0.000130778	7.13e-07	0.502257	0.000141959	0	0.565575	0	0	0.496161	0	8.6e-06	0.52808	0.00162854	1.44e-06	0.512094	0.000281198	0	0.437845	0	0	0.606098	0	0	0.395458	0	0	0.370737	0	0
PWY-6163: chorismate biosynthesis from 3-dehydroquinate	g__Lachnospiraceae_noname.s__Lachnospiraceae_bacterium_3_1_46FAA	0.00283566	0.00283566	0.0191632		7.75e-05	0.000215102	0.000185729	0.000482216	1.01e-06	0.497732	0.00020292	0	0.466807	0	0	0.451593	0	9.32e-07	0.598724	0.000155664	5.63e-07	0.502257	0.000112094	1.81e-06	0.565575	0.000320028	0	0.496161	0	8.72e-06	0.52808	0.00165126	1.94e-06	0.512094	0.000378837	0	0.437845	0	0	0.606098	0	0	0.395458	0	0	0.370737	0	1.69e-06
PWY-6163: chorismate biosynthesis from 3-dehydroquinate	g__Lachnospiraceae_noname.s__Lachnospiraceae_bacterium_5_1_57FAA	0.0468302	0.0468302	0.00854412		4.18e-06	2.44e-05	1.28e-05	5.85e-05	0	0.497732	0	0	0.466807	0	0	0.451593	0	0	0.598724	0	0	0.502257	0	0	0.565575	0	0	0.496161	0	0	0.52808	0	0	0.512094	0	0	0.437845	0	0	0.606098	0	0	0.395458	0	0	0.370737	0	0
PWY-6163: chorismate biosynthesis from 3-dehydroquinate	g__Roseburia.s__Roseburia_intestinalis	0.00696728	0.00696728	0.0156875		0.000804705	0.00177362	0.000431597	0.00116381	0	0.497732	0	1.66e-06	0.466807	0.000355607	2.08e-06	0.451593	0.000460592	0	0.598724	0	5.02e-06	0.502257	0.000999488	0	0.565575	0	2.46e-06	0.496161	0.000495807	0	0.52808	0	3.83e-06	0.512094	0.000747909	0	0.437845	0	1.36e-06	0.606098	0.000224386	5.72e-06	0.395458	0.00144642	0	0.370737	0	1.1e-05
PWY-6163: chorismate biosynthesis from 3-dehydroquinate	g__Roseburia.s__Roseburia_inulinivorans	0.00335232	0.00335232	0.0185128		0.00147444	0.0024168	0.000885137	0.00187215	0	0.497732	0	9.99e-06	0.466807	0.00214007	0	0.451593	0	0	0.598724	0	6.3e-07	0.502257	0.000125434	3.02e-06	0.565575	0.00053397	2.55e-06	0.496161	0.000513946	8.58e-07	0.52808	0.000162475	7.71e-06	0.512094	0.00150558	0	0.437845	0	4.21e-06	0.606098	0.000694607	0	0.395458	0	0	0.370737	0	6.82e-06
PWY-6163: chorismate biosynthesis from 3-dehydroquinate	g__Ruminococcus.s__Ruminococcus_sp_5_1_39BFAA	0.00236474	0.00236474	0.0198703		0.000901339	0.00205004	0.00170483	0.00330405	0	0.497732	0	2.14e-06	0.466807	0.000458434	2.36e-05	0.451593	0.00522595	5.46e-06	0.598724	0.000911939	3.62e-05	0.502257	0.00720746	1.19e-05	0.565575	0.00210406	4.74e-05	0.496161	0.00955334	7.41e-06	0.52808	0.0014032	4.32e-05	0.512094	0.00843595	0	0.437845	0	1.31e-05	0.606098	0.00216137	0	0.395458	0	0	0.370737	0	4.26e-05
PWY-621: sucrose degradation III (sucrose invertase)	g__Blautia.s__Ruminococcus_obeum	0.000450726	0.000450726	0.026376		0.000309045	0.000556992	0.00059775	0.0010647	2.28e-06	0.497732	0.000458078	5.33e-06	0.466807	0.0011418	6.49e-06	0.451593	0.00143714	4.87e-06	0.598724	0.000813396	9.4e-06	0.502257	0.00187155	1.53e-05	0.565575	0.00270521	3.94e-06	0.496161	0.000794097	8.07e-06	0.52808	0.00152818	8.91e-06	0.512094	0.00173991	3.21e-06	0.437845	0.000733136	1.61e-05	0.606098	0.00265634	3.56e-06	0.395458	0.000900222	3.17e-06	0.370737	0.000855055	4.38e-06
PWY-621: sucrose degradation III (sucrose invertase)	g__Streptococcus.s__Streptococcus_mutans	0.043913	0.043913	0.00877753		2.06e-06	2.02e-05	1.11e-05	6.16e-05	0	0.497732	0	0	0.466807	0	0	0.451593	0	0	0.598724	0	0	0.502257	0	0	0.565575	0	0	0.496161	0	0	0.52808	0	0	0.512094	0	0	0.437845	0	0	0.606098	0	0	0.395458	0	0	0.370737	0	0
PWY-621: sucrose degradation III (sucrose invertase)	unclassified	0.0036225	0.0036225	0.018212		0.00169667	0.0021303	0.00236276	0.00265752	1.32e-06	0.497732	0.000265203	1.29e-05	0.466807	0.00276346	2.03e-05	0.451593	0.0044952	1.88e-05	0.598724	0.00314001	3.9e-05	0.502257	0.00776495	2.24e-05	0.565575	0.00396057	4.2e-05	0.496161	0.00846499	1.52e-05	0.52808	0.00287835	8.79e-05	0.512094	0.0171648	1.87e-05	0.437845	0.00427091	3.26e-05	0.606098	0.00537867	1.82e-05	0.395458	0.00460226	8.32e-06	0.370737	0.00224418	2.7e-05
PWY-6277: superpathway of 5-aminoimidazole ribonucleotide biosynthesis	g__Akkermansia.s__Akkermansia_muciniphila	0.00726307	0.00726307	0.0155279		0.000457062	0.00141694	0.000999383	0.002601	2.02e-05	0.497732	0.00405841	0	0.466807	0	2.04e-05	0.451593	0.00451734	0	0.598724	0	4.57e-06	0.502257	0.000909893	1.4e-05	0.565575	0.00247536	0	0.496161	0	1.26e-05	0.52808	0.002386	8.4e-07	0.512094	0.000164032	5.32e-06	0.437845	0.00121504	1.18e-05	0.606098	0.00194688	5.53e-06	0.395458	0.00139838	1.21e-06	0.370737	0.000326377	2.31e-06
PWY-6277: superpathway of 5-aminoimidazole ribonucleotide biosynthesis	g__Anaerofustis.s__Anaerofustis_stercorihominis	0.0218839	0.0218839	0.0113466		0	0	1.4e-06	8.75e-06	0	0.497732	0	0	0.466807	0	0	0.451593	0	0	0.598724	0	0	0.502257	0	0	0.565575	0	0	0.496161	0	0	0.52808	0	0	0.512094	0	0	0.437845	0	0	0.606098	0	0	0.395458	0	0	0.370737	0	0
PWY-6277: superpathway of 5-aminoimidazole ribonucleotide biosynthesis	g__Bifidobacterium.s__Bifidobacterium_adolescentis	0.00397789	0.00397789	0.0178493		0.000266778	0.00140612	0.00104809	0.0036791	0	0.497732	0	4e-06	0.466807	0.000856885	0	0.451593	0	0	0.598724	0	0	0.502257	0	3.26e-05	0.565575	0.00576405	1.02e-05	0.496161	0.00205578	0	0.52808	0	0	0.512094	0	0	0.437845	0	1.36e-05	0.606098	0.00224386	3.62e-06	0.395458	0.000915395	9.35e-07	0.370737	0.000252201	0.000116936
PWY-6277: superpathway of 5-aminoimidazole ribonucleotide biosynthesis	g__Bifidobacterium.s__Bifidobacterium_dentium	0.00554442	0.00554442	0.0165663		2.99e-06	2.25e-05	1.62e-05	6.54e-05	0	0.497732	0	0	0.466807	0	0	0.451593	0	0	0.598724	0	0	0.502257	0	0	0.565575	0	0	0.496161	0	0	0.52808	0	0	0.512094	0	0	0.437845	0	0	0.606098	0	0	0.395458	0	0	0.370737	0	0
PWY-6277: superpathway of 5-aminoimidazole ribonucleotide biosynthesis	g__Bifidobacterium.s__Bifidobacterium_longum	0.00258862	0.00258862	0.0195179		0.000266189	0.000717865	0.000657938	0.00174816	6.87e-07	0.497732	0.000138026	5.52e-06	0.466807	0.0011825	0	0.451593	0	1.41e-05	0.598724	0.00235501	2.62e-06	0.502257	0.000521645	3.22e-06	0.565575	0.000569332	0	0.496161	0	2.3e-06	0.52808	0.00043554	5.89e-06	0.512094	0.00115018	1.77e-06	0.437845	0.000404252	3.56e-06	0.606098	0.000587363	2.07e-06	0.395458	0.000523444	6.13e-07	0.370737	0.000165347	4.58e-06
PWY-6277: superpathway of 5-aminoimidazole ribonucleotide biosynthesis	g__Blautia.s__Ruminococcus_obeum	0.000858258	0.000858258	0.0238389		0.000314051	0.000571129	0.000587843	0.00105698	1.38e-06	0.497732	0.000277258	3.99e-06	0.466807	0.000854743	6.92e-06	0.451593	0.00153235	5.91e-06	0.598724	0.000987099	8.92e-06	0.502257	0.00177598	1.71e-05	0.565575	0.00302347	5.83e-06	0.496161	0.00117502	8.92e-06	0.52808	0.00168914	9.33e-06	0.512094	0.00182193	1.01e-06	0.437845	0.000230675	1.39e-05	0.606098	0.00229336	1.64e-06	0.395458	0.000414709	3.47e-06	0.370737	0.000935975	7.5e-06
PWY-6277: superpathway of 5-aminoimidazole ribonucleotide biosynthesis	g__Blautia.s__Ruminococcus_torques	0.00148603	0.00148603	0.0216851		0.000193894	0.000376446	0.000390278	0.000817808	2.03e-06	0.497732	0.00040785	1.11e-06	0.466807	0.000237786	1.29e-05	0.451593	0.00285656	2.19e-06	0.598724	0.000365778	9.64e-07	0.502257	0.000191934	3.6e-06	0.565575	0.000636521	0	0.496161	0	1.54e-05	0.52808	0.00291622	1.91e-06	0.512094	0.000372978	1.06e-06	0.437845	0.000242095	0	0.606098	0	0	0.395458	0	0	0.370737	0	2.9e-06
PWY-6277: superpathway of 5-aminoimidazole ribonucleotide biosynthesis	g__Clostridium.s__Clostridium_bolteae	0.0435012	0.0435012	0.00881179		6.99e-05	0.000161599	0.000323886	0.00180406	0	0.497732	0	0	0.466807	0	0	0.451593	0	2.92e-07	0.598724	4.88e-05	0	0.502257	0	0	0.565575	0	0	0.496161	0	2.02e-06	0.52808	0.000382517	0	0.512094	0	0	0.437845	0	0	0.606098	0	0	0.395458	0	0	0.370737	0	0
PWY-6277: superpathway of 5-aminoimidazole ribonucleotide biosynthesis	g__Collinsella.s__Collinsella_aerofaciens	0.00103905	0.00103905	0.0230879		0.000392096	0.000902495	0.000787792	0.00152329	1.1e-06	0.497732	0.000221003	6.73e-06	0.466807	0.00144171	2.32e-05	0.451593	0.00513737	1.75e-05	0.598724	0.00292288	9.02e-06	0.502257	0.00179589	3.69e-05	0.565575	0.00652434	2.7e-05	0.496161	0.00544178	5.66e-06	0.52808	0.00107181	1.92e-05	0.512094	0.00374931	0	0.437845	0	6.3e-06	0.606098	0.00103944	2.4e-06	0.395458	0.000606891	6.24e-06	0.370737	0.00168314	5.4e-06
PWY-6277: superpathway of 5-aminoimidazole ribonucleotide biosynthesis	g__Coprococcus.s__Coprococcus_catus	0.000506854	0.000506854	0.0259129		0.000110435	0.00023721	0.000206668	0.000332929	1.51e-06	0.497732	0.000303376	3.14e-06	0.466807	0.000672655	1.16e-06	0.451593	0.000256869	7.43e-06	0.598724	0.00124097	7.41e-07	0.502257	0.000147534	3.36e-06	0.565575	0.000594086	1.02e-05	0.496161	0.00205578	5.34e-06	0.52808	0.00101121	6.91e-07	0.512094	0.000134936	1.4e-06	0.437845	0.000319748	1.88e-06	0.606098	0.000310181	2.26e-06	0.395458	0.000571489	3.19e-07	0.370737	8.6e-05	1.8e-06
PWY-6277: superpathway of 5-aminoimidazole ribonucleotide biosynthesis	g__Coprococcus.s__Coprococcus_comes	0.0177684	0.0177684	0.0121275		0.000387681	0.000515854	0.00053636	0.000770623	2.5e-07	0.497732	5.02e-05	5.01e-06	0.466807	0.00107325	9.55e-07	0.451593	0.000211474	6.2e-06	0.598724	0.00103553	1.28e-06	0.502257	0.00025485	8.05e-06	0.565575	0.00142333	8.38e-06	0.496161	0.00168897	5.94e-06	0.52808	0.00112483	2.79e-06	0.512094	0.000544822	4.27e-06	0.437845	0.00097523	5.5e-06	0.606098	0.000907444	3.06e-06	0.395458	0.000773787	3.83e-06	0.370737	0.00103308	7.79e-06
PWY-6277: superpathway of 5-aminoimidazole ribonucleotide biosynthesis	g__Dialister.s__Dialister_invisus	0.0362242	0.0362242	0.00948032		0.000417417	0.00144757	0.00082348	0.00246017	1.43e-05	0.497732	0.00287303	0	0.466807	0	0	0.451593	0	1.19e-05	0.598724	0.00198756	0	0.502257	0	0	0.565575	0	0	0.496161	0	0	0.52808	0	1.2e-05	0.512094	0.00234332	5.43e-06	0.437845	0.00124016	1.68e-05	0.606098	0.00277183	6.8e-06	0.395458	0.00171953	0	0.370737	0	0
PWY-6277: superpathway of 5-aminoimidazole ribonucleotide biosynthesis	g__Dorea.s__Dorea_formicigenerans	0.000413831	0.000413831	0.0267131		0.000212583	0.000312126	0.000337984	0.000422459	5.23e-07	0.497732	0.000105077	2.37e-06	0.466807	0.000507704	7.25e-06	0.451593	0.00160543	5.21e-06	0.598724	0.000870183	2.17e-06	0.502257	0.00043205	3.68e-06	0.565575	0.000650666	4.97e-06	0.496161	0.00100169	4.01e-06	0.52808	0.000759354	3.21e-06	0.512094	0.000626838	1.03e-06	0.437845	0.000235243	2.91e-06	0.606098	0.00048012	1.25e-06	0.395458	0.000316089	9.12e-07	0.370737	0.000245997	1.4e-06
PWY-6277: superpathway of 5-aminoimidazole ribonucleotide biosynthesis	g__Dorea.s__Dorea_longicatena	0.00391794	0.00391794	0.0179082		0.000324564	0.000706909	0.000580253	0.00109874	1.6e-07	0.497732	3.21e-05	3.85e-06	0.466807	0.000824752	6.24e-06	0.451593	0.00138178	3.04e-06	0.598724	0.000507746	6.07e-07	0.502257	0.000120854	1.54e-05	0.565575	0.00272289	3.34e-05	0.496161	0.00673168	7.14e-06	0.52808	0.00135207	1.13e-06	0.512094	0.000220663	3.04e-06	0.437845	0.000694309	8.26e-06	0.606098	0.00136282	1.07e-06	0.395458	0.000270572	2.14e-06	0.370737	0.000577229	9.74e-06
PWY-6277: superpathway of 5-aminoimidazole ribonucleotide biosynthesis	g__Erysipelotrichaceae_noname.s__Eubacterium_biforme	0.0373356	0.0373356	0.00936958		0.000363507	0.00118044	0.000685137	0.00194692	2.01e-06	0.497732	0.000403832	1.35e-05	0.466807	0.00289199	1.22e-05	0.451593	0.00270155	3.61e-06	0.598724	0.000602949	0	0.502257	0	0	0.565575	0	5.27e-05	0.496161	0.0106215	2.6e-05	0.52808	0.00492349	0	0.512094	0	0	0.437845	0	0	0.606098	0	0	0.395458	0	0	0.370737	0	1.33e-05
PWY-6277: superpathway of 5-aminoimidazole ribonucleotide biosynthesis	g__Eubacterium.s__Eubacterium_limosum	0.0207107	0.0207107	0.0115526		3.72e-07	3.28e-06	5.42e-06	3.12e-05	0	0.497732	0	0	0.466807	0	0	0.451593	0	0	0.598724	0	0	0.502257	0	0	0.565575	0	0	0.496161	0	0	0.52808	0	0	0.512094	0	0	0.437845	0	0	0.606098	0	0	0.395458	0	0	0.370737	0	0
PWY-6277: superpathway of 5-aminoimidazole ribonucleotide biosynthesis	g__Eubacterium.s__Eubacterium_ramulus	0.00568279	0.00568279	0.0164713		8.29e-05	0.000205197	0.000153012	0.000312789	0	0.497732	0	5.79e-07	0.466807	0.000124034	3.43e-07	0.451593	7.6e-05	0	0.598724	0	2.83e-06	0.502257	0.000563456	6.96e-06	0.565575	0.00123061	5.38e-06	0.496161	0.00108432	6.44e-07	0.52808	0.000121951	0	0.512094	0	5.17e-07	0.437845	0.000118078	0	0.606098	0	7.07e-07	0.395458	0.00017878	1.01e-06	0.370737	0.000272431	5.17e-07
PWY-6277: superpathway of 5-aminoimidazole ribonucleotide biosynthesis	g__Faecalibacterium.s__Faecalibacterium_prausnitzii	0.0393818	0.0393818	0.00917441		0.00386831	0.00390182	0.00316519	0.00340209	1.63e-06	0.497732	0.000327486	7.44e-06	0.466807	0.00159381	2.44e-05	0.451593	0.0054031	2.52e-05	0.598724	0.00420895	3.18e-05	0.502257	0.00633142	2.71e-05	0.565575	0.00479159	2.72e-05	0.496161	0.00548209	2.42e-06	0.52808	0.000458263	4.18e-05	0.512094	0.00816256	4e-05	0.437845	0.00913565	3.02e-05	0.606098	0.00498269	1.39e-05	0.395458	0.00351491	1.04e-05	0.370737	0.00280523	5.33e-05
PWY-6277: superpathway of 5-aminoimidazole ribonucleotide biosynthesis	g__Lachnospiraceae_noname.s__Lachnospiraceae_bacterium_1_1_57FAA	0.0335589	0.0335589	0.00976102		8.96e-05	0.000258548	0.000160268	0.000417137	0	0.497732	0	0	0.466807	0	0	0.451593	0	1.12e-06	0.598724	0.000187064	4.06e-07	0.502257	8.08e-05	0	0.565575	0	0	0.496161	0	1.4e-05	0.52808	0.00265111	1.54e-06	0.512094	0.000300726	0	0.437845	0	0	0.606098	0	0	0.395458	0	0	0.370737	0	0
PWY-6277: superpathway of 5-aminoimidazole ribonucleotide biosynthesis	g__Lachnospiraceae_noname.s__Lachnospiraceae_bacterium_3_1_46FAA	0.00290074	0.00290074	0.0190749		8.97e-05	0.000242016	0.000208438	0.000528081	1.3e-06	0.497732	0.000261185	0	0.466807	0	0	0.451593	0	5.82e-07	0.598724	9.72e-05	7.58e-07	0.502257	0.000150919	1.18e-06	0.565575	0.000208637	0	0.496161	0	1.07e-05	0.52808	0.00202621	1.93e-06	0.512094	0.000376884	1.16e-06	0.437845	0.000264934	0	0.606098	0	0	0.395458	0	0	0.370737	0	1.57e-06
PWY-6277: superpathway of 5-aminoimidazole ribonucleotide biosynthesis	g__Lachnospiraceae_noname.s__Lachnospiraceae_bacterium_5_1_57FAA	0.0241178	0.0241178	0.010984		4.59e-06	2.31e-05	1.68e-05	7.49e-05	0	0.497732	0	0	0.466807	0	0	0.451593	0	0	0.598724	0	0	0.502257	0	0	0.565575	0	0	0.496161	0	0	0.52808	0	0	0.512094	0	0	0.437845	0	0	0.606098	0	0	0.395458	0	0	0.370737	0	0
PWY-6277: superpathway of 5-aminoimidazole ribonucleotide biosynthesis	g__Roseburia.s__Roseburia_intestinalis	0.00093446	0.00093446	0.0235046		0.000866536	0.00188888	0.000405702	0.00102317	1.73e-07	0.497732	3.48e-05	8.92e-07	0.466807	0.000191085	1.17e-06	0.451593	0.000259083	0	0.598724	0	4.22e-06	0.502257	0.000840207	2.41e-07	0.565575	4.26e-05	1.63e-06	0.496161	0.000328522	0	0.52808	0	2.5e-06	0.512094	0.000488191	6.84e-07	0.437845	0.00015622	1.13e-06	0.606098	0.000186438	3.4e-06	0.395458	0.000859763	0	0.370737	0	8.39e-06
PWY-6277: superpathway of 5-aminoimidazole ribonucleotide biosynthesis	g__Roseburia.s__Roseburia_inulinivorans	0.0115612	0.0115612	0.0137524		0.00106565	0.00184856	0.00068332	0.00138578	0	0.497732	0	5.71e-06	0.466807	0.0012232	0	0.451593	0	2.66e-07	0.598724	4.44e-05	3.11e-07	0.502257	6.19e-05	2.29e-06	0.565575	0.000404898	1.43e-06	0.496161	0.000288213	8.21e-07	0.52808	0.000155469	6.72e-06	0.512094	0.00131226	0	0.437845	0	3.56e-06	0.606098	0.000587363	0	0.395458	0	0	0.370737	0	5.2e-06
PWY-6277: superpathway of 5-aminoimidazole ribonucleotide biosynthesis	g__Ruminococcus.s__Ruminococcus_bromii	0.042958	0.042958	0.00885749		0.00168554	0.00324954	0.00235323	0.0037188	9.84e-06	0.497732	0.00197697	3.12e-05	0.466807	0.0066837	8.81e-05	0.451593	0.0195087	0	0.598724	0	2.8e-07	0.502257	5.57e-05	9.32e-05	0.565575	0.0164788	3.54e-05	0.496161	0.00713478	3.81e-05	0.52808	0.00721481	0	0.512094	0	0	0.437845	0	2.76e-05	0.606098	0.00455372	7.83e-06	0.395458	0.00197998	2.96e-06	0.370737	0.000798411	3.44e-05
PWY-6277: superpathway of 5-aminoimidazole ribonucleotide biosynthesis	g__Subdoligranulum.s__Subdoligranulum_sp_4_3_54A2FAA	0.021352	0.021352	0.0114386		3.97e-05	0.000184103	9.12e-05	0.000275079	0	0.497732	0	0	0.466807	0	3.59e-06	0.451593	0.000794964	0	0.598724	0	0	0.502257	0	0	0.565575	0	0	0.496161	0	4.07e-06	0.52808	0.000770716	0	0.512094	0	0	0.437845	0	0	0.606098	0	0	0.395458	0	0	0.370737	0	0
PWY-6305: putrescine biosynthesis IV	g__Blautia.s__Ruminococcus_obeum	0.000451911	0.000451911	0.0263656		0.000490861	0.000852278	0.000886659	0.00141905	2.74e-06	0.497732	0.000550497	4.61e-06	0.466807	0.00098756	1.5e-05	0.451593	0.00332158	9.19e-06	0.598724	0.00153493	1.14e-05	0.502257	0.00226975	2.19e-05	0.565575	0.00387217	7.43e-06	0.496161	0.0014975	1.08e-05	0.52808	0.00204514	1.42e-05	0.512094	0.00277293	2.8e-06	0.437845	0.000639495	1.93e-05	0.606098	0.0031843	5.63e-06	0.395458	0.00142367	4.93e-06	0.370737	0.00132978	7.39e-06
PWY-6305: putrescine biosynthesis IV	g__Faecalibacterium.s__Faecalibacterium_prausnitzii	0.00230319	0.00230319	0.0199731		0.00167136	0.00228833	0.00109216	0.00176682	6.54e-07	0.497732	0.000131396	1.78e-06	0.466807	0.000381314	1.4e-06	0.451593	0.000310014	1.12e-05	0.598724	0.00187064	1.12e-05	0.502257	0.00222993	5.4e-06	0.565575	0.000954781	2.41e-06	0.496161	0.000485729	1.99e-07	0.52808	3.77e-05	2.02e-05	0.512094	0.00394459	1.72e-05	0.437845	0.00392833	1.55e-05	0.606098	0.00255734	2.82e-06	0.395458	0.000713097	2.52e-06	0.370737	0.000679728	1.59e-05
PWY-6317: galactose degradation I (Leloir pathway)	g__Blautia.s__Ruminococcus_obeum	0.00051531	0.00051531	0.0258477		0.000419375	0.000739951	0.000783506	0.00134358	2.06e-06	0.497732	0.000413877	5.04e-06	0.466807	0.00107967	8.91e-06	0.451593	0.00197302	8.3e-06	0.598724	0.00138628	1.29e-05	0.502257	0.00256841	2.01e-05	0.565575	0.00355391	6.51e-06	0.496161	0.00131207	1.02e-05	0.52808	0.00193152	1.35e-05	0.512094	0.00263623	2.79e-06	0.437845	0.000637211	1.73e-05	0.606098	0.00285432	3.77e-06	0.395458	0.000953325	3.61e-06	0.370737	0.000973737	6.62e-06
PWY-6317: galactose degradation I (Leloir pathway)	g__Faecalibacterium.s__Faecalibacterium_prausnitzii	0.0193061	0.0193061	0.0118158		0.00509841	0.00486834	0.00407187	0.00450338	2.06e-06	0.497732	0.000413877	1.45e-05	0.466807	0.00310621	5.25e-06	0.451593	0.00116255	1.73e-05	0.598724	0.00288948	3.39e-05	0.502257	0.00674953	3.18e-05	0.565575	0.0056226	1.91e-05	0.496161	0.00384956	1.63e-06	0.52808	0.000308665	5.24e-05	0.512094	0.0102325	4.74e-05	0.437845	0.0108257	3.71e-05	0.606098	0.00612112	1.87e-05	0.395458	0.00472869	9.38e-06	0.370737	0.0025301	3.97e-05
PWY-6317: galactose degradation I (Leloir pathway)	g__Lachnospiraceae_noname.s__Lachnospiraceae_bacterium_5_1_57FAA	0.026041	0.026041	0.0106987		4.84e-06	2.61e-05	1.63e-05	7.03e-05	0	0.497732	0	0	0.466807	0	0	0.451593	0	0	0.598724	0	0	0.502257	0	0	0.565575	0	0	0.496161	0	0	0.52808	0	0	0.512094	0	0	0.437845	0	0	0.606098	0	0	0.395458	0	0	0.370737	0	0
PWY-6317: galactose degradation I (Leloir pathway)	g__Lachnospiraceae_noname.s__Lachnospiraceae_bacterium_5_1_63FAA	0.0487793	0.0487793	0.00839653		0.000635302	0.000984385	0.000898615	0.00170259	3.72e-06	0.497732	0.00074739	2.66e-06	0.466807	0.000569829	1.32e-05	0.451593	0.00292299	2.15e-05	0.598724	0.00359097	5.11e-06	0.502257	0.00101741	5.27e-06	0.565575	0.000931796	1.52e-05	0.496161	0.00306352	1.41e-05	0.52808	0.00267005	1.25e-05	0.512094	0.00244096	5.36e-06	0.437845	0.00122418	1.42e-05	0.606098	0.00234285	5.18e-06	0.395458	0.00130987	3.29e-06	0.370737	0.000887423	7.99e-06
PWY-6317: galactose degradation I (Leloir pathway)	g__Roseburia.s__Roseburia_intestinalis	0.00114047	0.00114047	0.0227224		0.00114833	0.00236198	0.000571509	0.00136719	2.7e-07	0.497732	5.42e-05	1.28e-06	0.466807	0.000274203	2.34e-06	0.451593	0.000518166	0	0.598724	0	4.98e-06	0.502257	0.000991524	0	0.565575	0	4.03e-06	0.496161	0.000812236	0	0.52808	0	4.7e-06	0.512094	0.0009178	1.47e-06	0.437845	0.000335735	3.73e-06	0.606098	0.000615412	5.86e-06	0.395458	0.00148183	0	0.370737	0	1.38e-05
PWY-6317: galactose degradation I (Leloir pathway)	g__Ruminococcus.s__Ruminococcus_bromii	0.0073038	0.0073038	0.0155065		0.00228052	0.0040173	0.00346459	0.00518665	1.06e-05	0.497732	0.00212966	3.78e-05	0.466807	0.00809756	9.39e-05	0.451593	0.0207931	0	0.598724	0	1.52e-05	0.502257	0.00302634	9.35e-05	0.565575	0.0165319	4.34e-05	0.496161	0.00874716	5.78e-05	0.52808	0.0109453	0	0.512094	0	3.55e-05	0.437845	0.00810789	3.33e-05	0.606098	0.00549416	1.32e-05	0.395458	0.0033379	3.13e-06	0.370737	0.000844265	4.08e-05
PWY-6385: peptidoglycan biosynthesis III (mycobacteria)	g__Acidaminococcus.s__Acidaminococcus_fermentans	0.00791634	0.00791634	0.0151977		9.56e-07	8.81e-06	2.69e-05	0.000140042	0	0.497732	0	0	0.466807	0	0	0.451593	0	0	0.598724	0	0	0.502257	0	6.34e-07	0.565575	0.000112098	0	0.496161	0	0	0.52808	0	0	0.512094	0	0	0.437845	0	0	0.606098	0	0	0.395458	0	0	0.370737	0	0
PWY-6385: peptidoglycan biosynthesis III (mycobacteria)	g__Bifidobacterium.s__Bifidobacterium_dentium	0.00729523	0.00729523	0.015511		2.83e-06	2.81e-05	1.61e-05	6.62e-05	0	0.497732	0	0	0.466807	0	0	0.451593	0	0	0.598724	0	0	0.502257	0	0	0.565575	0	0	0.496161	0	0	0.52808	0	0	0.512094	0	0	0.437845	0	0	0.606098	0	0	0.395458	0	0	0.370737	0	0
PWY-6385: peptidoglycan biosynthesis III (mycobacteria)	g__Parabacteroides.s__Parabacteroides_distasonis	0.00940283	0.00940283	0.0145396		0.000586051	0.00094451	0.000913667	0.0015968	0	0.497732	0	7.67e-07	0.466807	0.000164308	2.57e-06	0.451593	0.000569097	1.23e-05	0.598724	0.00205437	3.78e-06	0.502257	0.000752603	1.45e-06	0.565575	0.000256376	0	0.496161	0	1.75e-06	0.52808	0.000331389	0	0.512094	0	9.7e-07	0.437845	0.000221539	1.53e-06	0.606098	0.000252434	3.94e-06	0.395458	0.000996313	0	0.370737	0	0
PWY-6386: UDP-N-acetylmuramoyl-pentapeptide biosynthesis II (lysine-containing)	g__Acidaminococcus.s__Acidaminococcus_fermentans	0.0105256	0.0105256	0.0141095		9.6e-07	9.18e-06	2.69e-05	0.000145721	0	0.497732	0	0	0.466807	0	0	0.451593	0	0	0.598724	0	0	0.502257	0	6.84e-07	0.565575	0.000120939	0	0.496161	0	0	0.52808	0	0	0.512094	0	0	0.437845	0	0	0.606098	0	0	0.395458	0	0	0.370737	0	0
PWY-6386: UDP-N-acetylmuramoyl-pentapeptide biosynthesis II (lysine-containing)	g__Bacteroides.s__Bacteroides_plebeius	0.0193968	0.0193968	0.0117982		0.00263843	0.00558826	0.001524	0.00461092	0	0.497732	0	0	0.466807	0	0	0.451593	0	0	0.598724	0	0	0.502257	0	5.66e-06	0.565575	0.00100075	0	0.496161	0	0	0.52808	0	0	0.512094	0	0	0.437845	0	0	0.606098	0	0	0.395458	0	0	0.370737	0	0
PWY-6386: UDP-N-acetylmuramoyl-pentapeptide biosynthesis II (lysine-containing)	g__Bifidobacterium.s__Bifidobacterium_adolescentis	0.00367637	0.00367637	0.0181548		0.000271602	0.00145799	0.000798073	0.00223995	0	0.497732	0	3.6e-06	0.466807	0.000771197	0	0.451593	0	0	0.598724	0	0	0.502257	0	3.71e-05	0.565575	0.0065597	9.09e-06	0.496161	0.00183207	0	0.52808	0	0	0.512094	0	0	0.437845	0	1.31e-05	0.606098	0.00216137	3.68e-06	0.395458	0.000930567	1.53e-06	0.370737	0.000412692	0.000120079
PWY-6386: UDP-N-acetylmuramoyl-pentapeptide biosynthesis II (lysine-containing)	g__Bifidobacterium.s__Bifidobacterium_dentium	0.0113337	0.0113337	0.013828		2.31e-06	2.51e-05	1.27e-05	5.41e-05	0	0.497732	0	0	0.466807	0	0	0.451593	0	0	0.598724	0	0	0.502257	0	0	0.565575	0	0	0.496161	0	0	0.52808	0	0	0.512094	0	0	0.437845	0	0	0.606098	0	0	0.395458	0	0	0.370737	0	0
PWY-6386: UDP-N-acetylmuramoyl-pentapeptide biosynthesis II (lysine-containing)	g__Blautia.s__Blautia_hydrogenotrophica	0.046986	0.046986	0.00853209		9.43e-07	7.04e-06	1.06e-05	6.95e-05	0	0.497732	0	0	0.466807	0	0	0.451593	0	0	0.598724	0	0	0.502257	0	0	0.565575	0	0	0.496161	0	0	0.52808	0	0	0.512094	0	0	0.437845	0	4.36e-07	0.606098	7.19e-05	0	0.395458	0	0	0.370737	0	0
PWY-6386: UDP-N-acetylmuramoyl-pentapeptide biosynthesis II (lysine-containing)	g__Blautia.s__Ruminococcus_obeum	0.0118821	0.0118821	0.0136484		0.000220959	0.000466156	0.000367694	0.000723597	1.45e-06	0.497732	0.000291321	3.61e-06	0.466807	0.000773339	2.54e-06	0.451593	0.000562454	7.04e-06	0.598724	0.00117583	8.85e-06	0.502257	0.00176205	0	0.565575	0	3.89e-06	0.496161	0.000784019	7.73e-06	0.52808	0.00146379	1.98e-06	0.512094	0.000386648	1.79e-06	0.437845	0.00040882	1.86e-06	0.606098	0.000306881	2.3e-06	0.395458	0.000581604	2.36e-06	0.370737	0.000636571	3.72e-06
PWY-6386: UDP-N-acetylmuramoyl-pentapeptide biosynthesis II (lysine-containing)	g__Blautia.s__Ruminococcus_torques	0.0217395	0.0217395	0.0113713		0.000631542	0.00113614	0.000957097	0.00175992	2.18e-06	0.497732	0.000437987	2.19e-06	0.466807	0.000469145	2.04e-05	0.451593	0.00451734	1.67e-05	0.598724	0.00278926	2.62e-06	0.502257	0.000521645	1.32e-05	0.565575	0.00233391	4.59e-06	0.496161	0.000925102	1.5e-05	0.52808	0.00284048	8.99e-06	0.512094	0.00175554	7.77e-07	0.437845	0.00017746	1.63e-06	0.606098	0.000268933	9.77e-07	0.395458	0.000247055	0	0.370737	0	9.13e-06
PWY-6386: UDP-N-acetylmuramoyl-pentapeptide biosynthesis II (lysine-containing)	g__Butyricicoccus.s__Butyricicoccus_pullicaecorum	0.0416429	0.0416429	0.00897071		8.3e-07	6.46e-06	0	0	0	0.497732	0	0	0.466807	0	0	0.451593	0	0	0.598724	0	0	0.502257	0	0	0.565575	0	0	0.496161	0	0	0.52808	0	0	0.512094	0	0	0.437845	0	0	0.606098	0	0	0.395458	0	0	0.370737	0	0
PWY-6386: UDP-N-acetylmuramoyl-pentapeptide biosynthesis II (lysine-containing)	g__Collinsella.s__Collinsella_aerofaciens	0.000738415	0.000738415	0.0244305		0.000239315	0.000508789	0.0004661	0.000845035	4.24e-07	0.497732	8.52e-05	3.52e-06	0.466807	0.000754059	1.15e-05	0.451593	0.00254654	6.46e-06	0.598724	0.00107896	5.29e-06	0.502257	0.00105325	1.94e-05	0.565575	0.00343014	1.07e-05	0.496161	0.00215656	8.36e-06	0.52808	0.00158309	1.18e-05	0.512094	0.00230426	0	0.437845	0	4.16e-06	0.606098	0.000686357	8.34e-07	0.395458	0.000210895	9.48e-07	0.370737	0.000255707	3.96e-06
PWY-6386: UDP-N-acetylmuramoyl-pentapeptide biosynthesis II (lysine-containing)	g__Coprococcus.s__Coprococcus_comes	0.00813356	0.00813356	0.0150941		0.000295827	0.000405745	0.000430122	0.000629091	3.11e-07	0.497732	6.25e-05	4.42e-06	0.466807	0.000946858	6.01e-07	0.451593	0.000133085	4.15e-06	0.598724	0.00069314	8.1e-07	0.502257	0.000161272	6.17e-06	0.565575	0.00109093	7.27e-06	0.496161	0.00146525	5.27e-06	0.52808	0.000997954	7.31e-06	0.512094	0.00142747	3.6e-06	0.437845	0.000822208	4.95e-06	0.606098	0.000816699	3.91e-06	0.395458	0.000988727	2.17e-06	0.370737	0.000585321	6e-06
PWY-6386: UDP-N-acetylmuramoyl-pentapeptide biosynthesis II (lysine-containing)	g__Dorea.s__Dorea_formicigenerans	0.000734109	0.000734109	0.0244535		0.000177233	0.000287595	0.000284718	0.00037416	2.41e-07	0.497732	4.84e-05	1.58e-06	0.466807	0.00033847	6.82e-06	0.451593	0.00151021	6.71e-06	0.598724	0.00112072	2.02e-06	0.502257	0.000402184	2.99e-06	0.565575	0.000528666	5.22e-06	0.496161	0.00105208	4.53e-06	0.52808	0.000857824	2.89e-06	0.512094	0.000564349	4.74e-07	0.437845	0.000108257	0	0.606098	0	0	0.395458	0	1.01e-06	0.370737	0.000272431	1.84e-06
PWY-6386: UDP-N-acetylmuramoyl-pentapeptide biosynthesis II (lysine-containing)	g__Eubacterium.s__Eubacterium_limosum	0.0407646	0.0407646	0.00904843		0	0	4.54e-06	3.19e-05	0	0.497732	0	0	0.466807	0	0	0.451593	0	0	0.598724	0	0	0.502257	0	0	0.565575	0	0	0.496161	0	0	0.52808	0	0	0.512094	0	0	0.437845	0	0	0.606098	0	0	0.395458	0	0	0.370737	0	0
PWY-6386: UDP-N-acetylmuramoyl-pentapeptide biosynthesis II (lysine-containing)	g__Eubacterium.s__Eubacterium_ramulus	0.00823679	0.00823679	0.0150458		5.82e-05	0.000212378	0.000125801	0.000312805	0	0.497732	0	6.02e-07	0.466807	0.000128961	0	0.451593	0	0	0.598724	0	4.71e-06	0.502257	0.000937767	8.54e-06	0.565575	0.00150997	2.56e-06	0.496161	0.000515961	8.82e-07	0.52808	0.00016702	0	0.512094	0	1.13e-06	0.437845	0.000258082	0	0.606098	0	0	0.395458	0	0	0.370737	0	1.35e-06
PWY-6386: UDP-N-acetylmuramoyl-pentapeptide biosynthesis II (lysine-containing)	g__Flavonifractor.s__Flavonifractor_plautii	0.0203887	0.0203887	0.0116113		5.98e-05	0.000197619	2.77e-05	8.63e-05	0	0.497732	0	0	0.466807	0	0	0.451593	0	0	0.598724	0	0	0.502257	0	0	0.565575	0	0	0.496161	0	0	0.52808	0	0	0.512094	0	0	0.437845	0	0	0.606098	0	0	0.395458	0	0	0.370737	0	0
PWY-6386: UDP-N-acetylmuramoyl-pentapeptide biosynthesis II (lysine-containing)	g__Haemophilus.s__Haemophilus_parainfluenzae	0.0397428	0.0397428	0.00914109		0.000275079	0.000959342	0.000118723	0.00066251	0	0.497732	0	6.99e-07	0.466807	0.000149741	0	0.451593	0	0	0.598724	0	0	0.502257	0	0	0.565575	0	0	0.496161	0	0	0.52808	0	0	0.512094	0	0	0.437845	0	0	0.606098	0	5.19e-07	0.395458	0.00013124	0	0.370737	0	0
PWY-6386: UDP-N-acetylmuramoyl-pentapeptide biosynthesis II (lysine-containing)	g__Lachnospiraceae_noname.s__Lachnospiraceae_bacterium_1_1_57FAA	0.0279704	0.0279704	0.0104335		7.24e-05	0.000206691	0.000132157	0.000343213	0	0.497732	0	0	0.466807	0	0	0.451593	0	1.28e-06	0.598724	0.000213788	5.93e-07	0.502257	0.000118067	0	0.565575	0	0	0.496161	0	9.23e-06	0.52808	0.00174784	1.17e-06	0.512094	0.000228474	0	0.437845	0	0	0.606098	0	0	0.395458	0	0	0.370737	0	0
PWY-6386: UDP-N-acetylmuramoyl-pentapeptide biosynthesis II (lysine-containing)	g__Lachnospiraceae_noname.s__Lachnospiraceae_bacterium_3_1_46FAA	0.00205424	0.00205424	0.0204193		7.23e-05	0.000201788	0.000182222	0.000477453	1.3e-06	0.497732	0.000261185	0	0.466807	0	0	0.451593	0	8.12e-07	0.598724	0.000135622	6.53e-07	0.502257	0.000130013	1.32e-06	0.565575	0.000233391	0	0.496161	0	8.71e-06	0.52808	0.00164937	1.19e-06	0.512094	0.000232379	0	0.437845	0	0	0.606098	0	0	0.395458	0	0	0.370737	0	1.07e-06
PWY-6386: UDP-N-acetylmuramoyl-pentapeptide biosynthesis II (lysine-containing)	g__Lachnospiraceae_noname.s__Lachnospiraceae_bacterium_5_1_57FAA	0.0317411	0.0317411	0.00996612		4.14e-06	2.47e-05	1.43e-05	6.44e-05	0	0.497732	0	0	0.466807	0	0	0.451593	0	0	0.598724	0	0	0.502257	0	0	0.565575	0	0	0.496161	0	0	0.52808	0	0	0.512094	0	0	0.437845	0	0	0.606098	0	0	0.395458	0	0	0.370737	0	0
PWY-6386: UDP-N-acetylmuramoyl-pentapeptide biosynthesis II (lysine-containing)	g__Parabacteroides.s__Parabacteroides_distasonis	0.00874843	0.00874843	0.0148152		0.000584649	0.000935524	0.000911067	0.00157423	0	0.497732	0	7.51e-07	0.466807	0.00016088	2.56e-06	0.451593	0.000566882	1.21e-05	0.598724	0.00202096	3.8e-06	0.502257	0.000756585	1.4e-06	0.565575	0.000247536	0	0.496161	0	1.97e-06	0.52808	0.000373049	0	0.512094	0	1.32e-06	0.437845	0.000301476	1.82e-06	0.606098	0.000300281	3.9e-06	0.395458	0.000986199	0	0.370737	0	0
PWY-6386: UDP-N-acetylmuramoyl-pentapeptide biosynthesis II (lysine-containing)	g__Ruminococcus.s__Ruminococcus_sp_5_1_39BFAA	0.00256863	0.00256863	0.0195481		0.000943663	0.00214723	0.00177897	0.00346461	0	0.497732	0	2.17e-06	0.466807	0.00046486	2.02e-05	0.451593	0.00447306	6.24e-06	0.598724	0.00104222	4.2e-05	0.502257	0.00836225	1.2e-05	0.565575	0.00212174	4.31e-05	0.496161	0.00868669	6.7e-06	0.52808	0.00126875	4.86e-05	0.512094	0.00949044	0	0.437845	0	9.32e-06	0.606098	0.0015377	0	0.395458	0	0	0.370737	0	4.19e-05
PWY-6387: UDP-N-acetylmuramoyl-pentapeptide biosynthesis I (meso-diaminopimelate containing)	g__Acidaminococcus.s__Acidaminococcus_fermentans	0.00981292	0.00981292	0.0143767		8.45e-07	7.8e-06	2.58e-05	0.000138434	0	0.497732	0	0	0.466807	0	0	0.451593	0	0	0.598724	0	0	0.502257	0	5.62e-07	0.565575	9.94e-05	0	0.496161	0	0	0.52808	0	0	0.512094	0	0	0.437845	0	0	0.606098	0	0	0.395458	0	0	0.370737	0	0
PWY-6387: UDP-N-acetylmuramoyl-pentapeptide biosynthesis I (meso-diaminopimelate containing)	g__Bacteroides.s__Bacteroides_plebeius	0.0188212	0.0188212	0.0119112		0.00268109	0.0056942	0.0015433	0.00466863	0	0.497732	0	0	0.466807	0	0	0.451593	0	0	0.598724	0	0	0.502257	0	5.45e-06	0.565575	0.000963622	0	0.496161	0	0	0.52808	0	0	0.512094	0	0	0.437845	0	0	0.606098	0	0	0.395458	0	0	0.370737	0	0
PWY-6387: UDP-N-acetylmuramoyl-pentapeptide biosynthesis I (meso-diaminopimelate containing)	g__Bacteroides.s__Bacteroides_vulgatus	0.000134968	0.000134968	0.0311465		0.00669067	0.00762745	0.00436757	0.00528285	0	0.497732	0	6.56e-06	0.466807	0.00140529	9.45e-06	0.451593	0.00209259	5.83e-05	0.598724	0.00973737	1.7e-05	0.502257	0.00338472	1.03e-06	0.565575	0.000182116	0	0.496161	0	2.78e-05	0.52808	0.00526435	0	0.512094	0	6.28e-06	0.437845	0.0014343	1.22e-05	0.606098	0.00201287	2.03e-05	0.395458	0.00513329	2.51e-05	0.370737	0.00677031	8e-06
PWY-6387: UDP-N-acetylmuramoyl-pentapeptide biosynthesis I (meso-diaminopimelate containing)	g__Bifidobacterium.s__Bifidobacterium_adolescentis	0.00401922	0.00401922	0.0178093		0.000264296	0.00143595	0.000771532	0.00216993	0	0.497732	0	3.48e-06	0.466807	0.00074549	0	0.451593	0	0	0.598724	0	0	0.502257	0	3.57e-05	0.565575	0.00631216	8.94e-06	0.496161	0.00180183	0	0.52808	0	0	0.512094	0	0	0.437845	0	1.31e-05	0.606098	0.00216137	3.28e-06	0.395458	0.000829418	1.37e-06	0.370737	0.000369535	0.000118788
PWY-6387: UDP-N-acetylmuramoyl-pentapeptide biosynthesis I (meso-diaminopimelate containing)	g__Bifidobacterium.s__Bifidobacterium_dentium	0.00706913	0.00706913	0.0156318		2.69e-06	2.66e-05	1.53e-05	6.26e-05	0	0.497732	0	0	0.466807	0	0	0.451593	0	0	0.598724	0	0	0.502257	0	0	0.565575	0	0	0.496161	0	0	0.52808	0	0	0.512094	0	0	0.437845	0	0	0.606098	0	0	0.395458	0	0	0.370737	0	0
PWY-6387: UDP-N-acetylmuramoyl-pentapeptide biosynthesis I (meso-diaminopimelate containing)	g__Blautia.s__Ruminococcus_obeum	0.0265989	0.0265989	0.01062		0.000160527	0.00035694	0.000251589	0.000493846	1.22e-06	0.497732	0.000245112	2.13e-06	0.466807	0.000456291	1.12e-06	0.451593	0.000248011	5.21e-06	0.598724	0.000870183	5.52e-06	0.502257	0.00109904	0	0.565575	0	3.07e-06	0.496161	0.00061875	6.14e-06	0.52808	0.0011627	7.36e-07	0.512094	0.000143724	1.36e-06	0.437845	0.000310612	6.65e-07	0.606098	0.000109718	2.08e-06	0.395458	0.000525973	1.62e-06	0.370737	0.000436968	2.06e-06
PWY-6387: UDP-N-acetylmuramoyl-pentapeptide biosynthesis I (meso-diaminopimelate containing)	g__Blautia.s__Ruminococcus_torques	0.0265167	0.0265167	0.0106315		0.000634866	0.0011337	0.000945418	0.00173025	2.14e-06	0.497732	0.00042995	2.16e-06	0.466807	0.000462718	2e-05	0.451593	0.00442877	1.67e-05	0.598724	0.00278926	2.85e-06	0.502257	0.000567439	1.32e-05	0.565575	0.00233391	4.56e-06	0.496161	0.000919056	1.48e-05	0.52808	0.0028026	9.97e-06	0.512094	0.00194691	1.01e-06	0.437845	0.000230675	1.68e-06	0.606098	0.000277183	8.58e-07	0.395458	0.000216964	0	0.370737	0	9.17e-06
PWY-6387: UDP-N-acetylmuramoyl-pentapeptide biosynthesis I (meso-diaminopimelate containing)	g__Butyricicoccus.s__Butyricicoccus_pullicaecorum	0.0479734	0.0479734	0.00845679		7.85e-07	6.29e-06	0	0	0	0.497732	0	0	0.466807	0	0	0.451593	0	0	0.598724	0	0	0.502257	0	0	0.565575	0	0	0.496161	0	0	0.52808	0	0	0.512094	0	0	0.437845	0	0	0.606098	0	0	0.395458	0	0	0.370737	0	0
PWY-6387: UDP-N-acetylmuramoyl-pentapeptide biosynthesis I (meso-diaminopimelate containing)	g__Collinsella.s__Collinsella_aerofaciens	0.000842778	0.000842778	0.0239105		0.000218195	0.000464047	0.000422132	0.000767603	3.47e-07	0.497732	6.97e-05	3.12e-06	0.466807	0.00066837	1.06e-05	0.451593	0.00234725	6.27e-06	0.598724	0.00104723	5e-06	0.502257	0.000995506	1.74e-05	0.565575	0.00307652	9.44e-06	0.496161	0.00190261	8.13e-06	0.52808	0.00153954	1.03e-05	0.512094	0.00201135	0	0.437845	0	3.71e-06	0.606098	0.000612112	7.6e-07	0.395458	0.000192182	8.08e-07	0.370737	0.000217945	3.19e-06
PWY-6387: UDP-N-acetylmuramoyl-pentapeptide biosynthesis I (meso-diaminopimelate containing)	g__Coprococcus.s__Coprococcus_comes	0.0087674	0.0087674	0.014807		0.000273926	0.000382586	0.000398839	0.000590086	2.47e-07	0.497732	4.96e-05	4.2e-06	0.466807	0.000899729	4.51e-07	0.451593	9.99e-05	3.95e-06	0.598724	0.000659736	7.73e-07	0.502257	0.000153905	5.85e-06	0.565575	0.00103435	6.7e-06	0.496161	0.00135037	5e-06	0.52808	0.000946825	6.15e-06	0.512094	0.00120095	3.39e-06	0.437845	0.000774246	4.79e-06	0.606098	0.000790301	3.75e-06	0.395458	0.000948268	2e-06	0.370737	0.000539467	5.47e-06
PWY-6387: UDP-N-acetylmuramoyl-pentapeptide biosynthesis I (meso-diaminopimelate containing)	g__Dorea.s__Dorea_formicigenerans	0.000929241	0.000929241	0.0235266		0.00016755	0.000276035	0.000268329	0.000357193	1.93e-07	0.497732	3.88e-05	1.46e-06	0.466807	0.000312763	6.76e-06	0.451593	0.00149692	6.6e-06	0.598724	0.00110234	1.88e-06	0.502257	0.00037431	2.88e-06	0.565575	0.000509217	5.08e-06	0.496161	0.00102386	4.31e-06	0.52808	0.000816163	2.81e-06	0.512094	0.000548727	4.6e-07	0.437845	0.00010506	0	0.606098	0	0	0.395458	0	8.19e-07	0.370737	0.000220912	1.8e-06
PWY-6387: UDP-N-acetylmuramoyl-pentapeptide biosynthesis I (meso-diaminopimelate containing)	g__Eubacterium.s__Eubacterium_limosum	0.0394744	0.0394744	0.00916584		0	0	4.13e-06	2.89e-05	0	0.497732	0	0	0.466807	0	0	0.451593	0	0	0.598724	0	0	0.502257	0	0	0.565575	0	0	0.496161	0	0	0.52808	0	0	0.512094	0	0	0.437845	0	0	0.606098	0	0	0.395458	0	0	0.370737	0	0
PWY-6387: UDP-N-acetylmuramoyl-pentapeptide biosynthesis I (meso-diaminopimelate containing)	g__Eubacterium.s__Eubacterium_ramulus	0.00906867	0.00906867	0.0146778		5.63e-05	0.00020927	0.000121793	0.000306325	0	0.497732	0	5.35e-07	0.466807	0.000114608	0	0.451593	0	0	0.598724	0	4.63e-06	0.502257	0.000921839	8.8e-06	0.565575	0.00155594	2.55e-06	0.496161	0.000513946	8.06e-07	0.52808	0.000152628	0	0.512094	0	1.04e-06	0.437845	0.000237527	0	0.606098	0	0	0.395458	0	0	0.370737	0	1.32e-06
PWY-6387: UDP-N-acetylmuramoyl-pentapeptide biosynthesis I (meso-diaminopimelate containing)	g__Flavonifractor.s__Flavonifractor_plautii	0.0202964	0.0202964	0.0116283		5.87e-05	0.000197398	2.68e-05	8.34e-05	0	0.497732	0	0	0.466807	0	0	0.451593	0	0	0.598724	0	0	0.502257	0	0	0.565575	0	0	0.496161	0	0	0.52808	0	0	0.512094	0	0	0.437845	0	0	0.606098	0	0	0.395458	0	0	0.370737	0	0
PWY-6387: UDP-N-acetylmuramoyl-pentapeptide biosynthesis I (meso-diaminopimelate containing)	g__Haemophilus.s__Haemophilus_parainfluenzae	0.0407283	0.0407283	0.00905168		0.000270319	0.000947986	0.000116472	0.000655904	0	0.497732	0	6.96e-07	0.466807	0.000149098	0	0.451593	0	0	0.598724	0	0	0.502257	0	0	0.565575	0	0	0.496161	0	0	0.52808	0	0	0.512094	0	0	0.437845	0	0	0.606098	0	5.36e-07	0.395458	0.000135539	0	0.370737	0	0
PWY-6387: UDP-N-acetylmuramoyl-pentapeptide biosynthesis I (meso-diaminopimelate containing)	g__Lachnospiraceae_noname.s__Lachnospiraceae_bacterium_1_1_57FAA	0.0286576	0.0286576	0.0103437		6.92e-05	0.000199571	0.000126673	0.000331289	0	0.497732	0	0	0.466807	0	0	0.451593	0	1.16e-06	0.598724	0.000193745	5.79e-07	0.502257	0.00011528	0	0.565575	0	0	0.496161	0	8.88e-06	0.52808	0.00168156	1.16e-06	0.512094	0.000226521	0	0.437845	0	0	0.606098	0	0	0.395458	0	0	0.370737	0	0
PWY-6387: UDP-N-acetylmuramoyl-pentapeptide biosynthesis I (meso-diaminopimelate containing)	g__Lachnospiraceae_noname.s__Lachnospiraceae_bacterium_3_1_46FAA	0.00217107	0.00217107	0.0202034		7e-05	0.000198032	0.000176191	0.000463114	1.33e-06	0.497732	0.000267212	0	0.466807	0	0	0.451593	0	7.44e-07	0.598724	0.000124264	6.36e-07	0.502257	0.000126628	1.19e-06	0.565575	0.000210405	0	0.496161	0	8.56e-06	0.52808	0.00162097	1.14e-06	0.512094	0.000222615	0	0.437845	0	0	0.606098	0	0	0.395458	0	0	0.370737	0	9.91e-07
PWY-6387: UDP-N-acetylmuramoyl-pentapeptide biosynthesis I (meso-diaminopimelate containing)	g__Lachnospiraceae_noname.s__Lachnospiraceae_bacterium_5_1_57FAA	0.032511	0.032511	0.0098778		3.83e-06	2.27e-05	1.37e-05	6.34e-05	0	0.497732	0	0	0.466807	0	0	0.451593	0	0	0.598724	0	0	0.502257	0	0	0.565575	0	0	0.496161	0	0	0.52808	0	0	0.512094	0	0	0.437845	0	0	0.606098	0	0	0.395458	0	0	0.370737	0	0
PWY-6387: UDP-N-acetylmuramoyl-pentapeptide biosynthesis I (meso-diaminopimelate containing)	g__Parabacteroides.s__Parabacteroides_distasonis	0.00975345	0.00975345	0.0143999		0.000644401	0.000997654	0.000987166	0.00167659	0	0.497732	0	8.3e-07	0.466807	0.000177804	2.95e-06	0.451593	0.000653243	1.32e-05	0.598724	0.00220469	4.08e-06	0.502257	0.000812333	1.77e-06	0.565575	0.000312956	0	0.496161	0	2.07e-06	0.52808	0.000391986	0	0.512094	0	1.33e-06	0.437845	0.00030376	1.94e-06	0.606098	0.00032008	5.05e-06	0.395458	0.001277	0	0.370737	0	0
PWY-6387: UDP-N-acetylmuramoyl-pentapeptide biosynthesis I (meso-diaminopimelate containing)	g__Ruminococcus.s__Ruminococcus_sp_5_1_39BFAA	0.00238789	0.00238789	0.0198323		0.000894392	0.00204038	0.00169816	0.00331475	0	0.497732	0	2.12e-06	0.466807	0.000454149	1.96e-05	0.451593	0.00434019	6.15e-06	0.598724	0.00102718	4.02e-05	0.502257	0.00800387	1.14e-05	0.565575	0.00201565	4.16e-05	0.496161	0.00838437	6.21e-06	0.52808	0.00117596	4.53e-05	0.512094	0.00884603	0	0.437845	0	8.37e-06	0.606098	0.00138096	0	0.395458	0	0	0.370737	0	4.08e-05
PWY-6527: stachyose degradation	g__Dorea.s__Dorea_longicatena	0.0385862	0.0385862	0.00924901		0.000346173	0.000664189	0.000496705	0.000855986	0	0.497732	0	5.69e-06	0.466807	0.00121892	8.34e-06	0.451593	0.0018468	5.56e-06	0.598724	0.000928641	0	0.502257	0	1.07e-05	0.565575	0.00189188	2.39e-05	0.496161	0.00481698	1.13e-05	0.52808	0.00213983	6.26e-06	0.512094	0.00122243	1.12e-06	0.437845	0.000255798	9.43e-06	0.606098	0.00155585	1.54e-06	0.395458	0.000389422	6.55e-07	0.370737	0.000176675	0
PWY-6527: stachyose degradation	g__Roseburia.s__Roseburia_intestinalis	0.00163887	0.00163887	0.021302		0.000987175	0.00205806	0.000496685	0.00122649	3.49e-07	0.497732	7.01e-05	1.32e-06	0.466807	0.000282772	2.07e-06	0.451593	0.000458378	0	0.598724	0	4.26e-06	0.502257	0.000848171	0	0.565575	0	3.12e-06	0.496161	0.000628828	0	0.52808	0	4.7e-06	0.512094	0.0009178	0	0.437845	0	3.05e-06	0.606098	0.000503219	5.04e-06	0.395458	0.00127447	0	0.370737	0	1.14e-05
PWY-6527: stachyose degradation	unclassified	0.0309067	0.0309067	0.0100644		0.0044915	0.00416667	0.00539132	0.00465456	1.6e-06	0.497732	0.000321458	2.94e-05	0.466807	0.00629811	2.77e-05	0.451593	0.00613385	3.59e-05	0.598724	0.00599608	6.83e-05	0.502257	0.0135986	4.03e-05	0.565575	0.0071255	7.17e-05	0.496161	0.0144509	2.6e-05	0.52808	0.00492349	0.000117704	0.512094	0.0229848	2.18e-05	0.437845	0.00497893	5.21e-05	0.606098	0.00859597	9.44e-05	0.395458	0.0238711	3.25e-05	0.370737	0.00876633	3.07e-05
PWY-6531: mannitol cycle	g__Escherichia.s__Escherichia_coli	0.000681048	0.000681048	0.0247488		9.94e-05	0.00030596	2.84e-05	0.000112553	1e-05	0.497732	0.00200911	0	0.466807	0	0	0.451593	0	0	0.598724	0	0	0.502257	0	0	0.565575	0	0	0.496161	0	0	0.52808	0	0	0.512094	0	0	0.437845	0	0	0.606098	0	0	0.395458	0	0	0.370737	0	0
PWY-6545: pyrimidine deoxyribonucleotides de novo biosynthesis III	g__Haemophilus.s__Haemophilus_parainfluenzae	0.0335961	0.0335961	0.00975695		0.000100457	0.000477494	3.32e-05	0.000141197	0	0.497732	0	4.78e-07	0.466807	0.000102398	0	0.451593	0	0	0.598724	0	0	0.502257	0	0	0.565575	0	0	0.496161	0	0	0.52808	0	0	0.512094	0	0	0.437845	0	0	0.606098	0	0	0.395458	0	0	0.370737	0	0
PWY-6588: pyruvate fermentation to acetone	unclassified	0.0106578	0.0106578	0.014062		2.59e-05	0.000110664	7.92e-05	0.000282358	0	0.497732	0	1.3e-06	0.466807	0.000278488	0	0.451593	0	0	0.598724	0	1.01e-06	0.502257	0.000201092	0	0.565575	0	0	0.496161	0	0	0.52808	0	0	0.512094	0	0	0.437845	0	0	0.606098	0	0	0.395458	0	0	0.370737	0	0
PWY-6595: superpathway of guanosine nucleotides degradation (plants)	g__Blautia.s__Ruminococcus_obeum	0.0125069	0.0125069	0.0134538		7.19e-05	0.00017863	0.000134602	0.000322298	1.94e-07	0.497732	3.9e-05	1.49e-06	0.466807	0.00031919	0	0.451593	0	2.54e-06	0.598724	0.000424235	1.72e-06	0.502257	0.000342454	4.34e-07	0.565575	7.67e-05	1.89e-06	0.496161	0.000380925	2.66e-06	0.52808	0.000503711	0	0.512094	0	6.13e-07	0.437845	0.000140004	0	0.606098	0	0	0.395458	0	6.22e-07	0.370737	0.000167774	0
PWY-6595: superpathway of guanosine nucleotides degradation (plants)	unclassified	0.00116255	0.00116255	0.0226471		0.000131145	0.000301955	0.000263398	0.000515471	0	0.497732	0	2.25e-06	0.466807	0.000481998	6.99e-06	0.451593	0.00154786	0	0.598724	0	6.61e-06	0.502257	0.00131606	2.41e-06	0.565575	0.000426115	2.58e-06	0.496161	0.000519992	0	0.52808	0	0	0.512094	0	0	0.437845	0	2.64e-06	0.606098	0.000435573	3.87e-06	0.395458	0.000978612	0	0.370737	0	4.54e-06
PWY-6606: guanosine nucleotides degradation II	g__Blautia.s__Ruminococcus_obeum	0.0113549	0.0113549	0.0138209		6.87e-05	0.000171439	0.000129659	0.000309332	1.68e-07	0.497732	3.38e-05	1.36e-06	0.466807	0.000291341	0	0.451593	0	2.44e-06	0.598724	0.000407533	1.71e-06	0.502257	0.000340463	4.1e-07	0.565575	7.25e-05	1.79e-06	0.496161	0.00036077	2.46e-06	0.52808	0.000465838	0	0.512094	0	5.36e-07	0.437845	0.000122418	0	0.606098	0	0	0.395458	0	5.57e-07	0.370737	0.000150241	0
PWY-6606: guanosine nucleotides degradation II	unclassified	0.00136861	0.00136861	0.0220074		0.000199446	0.000402544	0.000360584	0.000622524	0	0.497732	0	2.5e-06	0.466807	0.000535553	7.77e-06	0.451593	0.00172058	0	0.598724	0	7.13e-06	0.502257	0.00141959	2.74e-06	0.565575	0.000484463	2.21e-06	0.496161	0.00044542	0	0.52808	0	0	0.512094	0	0	0.437845	0	2.66e-06	0.606098	0.000438873	4.44e-06	0.395458	0.00112275	0	0.370737	0	4.65e-06
PWY-6608: guanosine nucleotides degradation III	g__Blautia.s__Ruminococcus_obeum	0.0138354	0.0138354	0.0130713		8.12e-05	0.000187179	0.000142781	0.000316775	1.77e-07	0.497732	3.56e-05	1.45e-06	0.466807	0.000310621	0	0.451593	0	2.87e-06	0.598724	0.000479352	2.13e-06	0.502257	0.000424086	4.95e-07	0.565575	8.75e-05	1.89e-06	0.496161	0.000380925	2.56e-06	0.52808	0.000484775	0	0.512094	0	5.28e-07	0.437845	0.000120591	0	0.606098	0	1.74e-06	0.395458	0.000439996	5.67e-07	0.370737	0.000152939	0
PWY-6608: guanosine nucleotides degradation III	g__Coprococcus.s__Coprococcus_catus	0.000978793	0.000978793	0.0233225		0.000152177	0.000335541	0.000277203	0.000450388	2.32e-06	0.497732	0.000466114	3.81e-06	0.466807	0.000816183	0	0.451593	0	9.72e-06	0.598724	0.00162345	1.7e-06	0.502257	0.000338472	5.53e-06	0.565575	0.000977767	1.45e-05	0.496161	0.00292244	7.46e-06	0.52808	0.00141266	1.74e-06	0.512094	0.000339781	1.44e-06	0.437845	0.000328883	3.63e-06	0.606098	0.000598913	2.02e-06	0.395458	0.0005108	1.73e-06	0.370737	0.000466639	5.73e-06
PWY-6608: guanosine nucleotides degradation III	g__Roseburia.s__Roseburia_intestinalis	0.0104853	0.0104853	0.0141241		0.000531089	0.00132009	0.000276128	0.000783779	2.25e-07	0.497732	4.52e-05	6.31e-07	0.466807	0.000135174	1.03e-06	0.451593	0.000228082	0	0.598724	0	3.2e-06	0.502257	0.000637124	0	0.565575	0	1.47e-06	0.496161	0.000296275	0	0.52808	0	2.05e-06	0.512094	0.000400317	9.09e-07	0.437845	0.000207608	9.23e-07	0.606098	0.000152286	2.43e-06	0.395458	0.000614478	0	0.370737	0	9.39e-06
PWY-6609: adenine and adenosine salvage III	g__Anaerotruncus.s__Anaerotruncus_colihominis	0.0412493	0.0412493	0.00900533		1.1e-05	4.23e-05	2.18e-05	6.55e-05	0	0.497732	0	0	0.466807	0	0	0.451593	0	6.88e-07	0.598724	0.000114911	0	0.502257	0	0	0.565575	0	0	0.496161	0	4.64e-07	0.52808	8.79e-05	0	0.512094	0	0	0.437845	0	0	0.606098	0	0	0.395458	0	0	0.370737	0	0
PWY-6609: adenine and adenosine salvage III	g__Bacteroides.s__Bacteroides_caccae	0.0298793	0.0298793	0.0101892		0.000567898	0.00090094	0.000876306	0.00187162	0	0.497732	0	2.61e-06	0.466807	0.000559118	0	0.451593	0	0	0.598724	0	0	0.502257	0	2.8e-06	0.565575	0.000495072	0	0.496161	0	2.22e-05	0.52808	0.0042039	4.74e-07	0.512094	9.26e-05	8.94e-07	0.437845	0.000204182	0	0.606098	0	1.78e-06	0.395458	0.000450111	0	0.370737	0	3.62e-06
PWY-6609: adenine and adenosine salvage III	g__Coprococcus.s__Coprococcus_catus	0.000951896	0.000951896	0.0234319		9.65e-05	0.000221289	0.000185072	0.00032772	1.54e-06	0.497732	0.000309404	2.71e-06	0.466807	0.00058054	0	0.451593	0	6.37e-06	0.598724	0.00106393	1.18e-06	0.502257	0.000234939	5.69e-06	0.565575	0.00100606	8.42e-06	0.496161	0.00169703	5.85e-06	0.52808	0.00110779	1.39e-06	0.512094	0.000271434	1.22e-06	0.437845	0.000278637	0	0.606098	0	1.51e-06	0.395458	0.000381836	6.98e-07	0.370737	0.000188274	3.66e-06
PWY-6609: adenine and adenosine salvage III	g__Faecalibacterium.s__Faecalibacterium_prausnitzii	0.0486908	0.0486908	0.00840309		0.00641084	0.00542415	0.00540656	0.00543278	1.78e-06	0.497732	0.000357622	2.11e-05	0.466807	0.00452007	1.43e-05	0.451593	0.00316657	1.69e-05	0.598724	0.00282267	3.65e-05	0.502257	0.00726719	4.03e-05	0.565575	0.0071255	2.81e-05	0.496161	0.00566348	3.39e-06	0.52808	0.000641948	6.21e-05	0.512094	0.0121267	5e-05	0.437845	0.0114196	3.87e-05	0.606098	0.0063851	2.49e-05	0.395458	0.0062965	2.03e-05	0.370737	0.00547559	3.87e-05
PWY-6609: adenine and adenosine salvage III	g__Streptococcus.s__Streptococcus_mitis_oralis_pneumoniae	0.0372667	0.0372667	0.00937634		4.67e-05	0.000239724	1.33e-05	7.84e-05	0	0.497732	0	0	0.466807	0	0	0.451593	0	0	0.598724	0	0	0.502257	0	0	0.565575	0	0	0.496161	0	0	0.52808	0	0	0.512094	0	0	0.437845	0	0	0.606098	0	0	0.395458	0	0	0.370737	0	0
PWY-6609: adenine and adenosine salvage III	unclassified	0.0305235	0.0305235	0.0101104		0.00229203	0.00226972	0.00278775	0.00257325	7.64e-06	0.497732	0.00153496	1.09e-05	0.466807	0.00233501	3.47e-05	0.451593	0.00768392	3.57e-05	0.598724	0.00596268	4.53e-05	0.502257	0.00901929	4.08e-05	0.565575	0.0072139	4.25e-05	0.496161	0.00856576	1.8e-05	0.52808	0.00340857	3.91e-05	0.512094	0.00763531	1.85e-05	0.437845	0.00422524	8.15e-06	0.606098	0.00134467	2.39e-05	0.395458	0.00604363	6.99e-06	0.370737	0.00188544	2.44e-05
PWY-6700: queuosine biosynthesis	g__Acidaminococcus.s__Acidaminococcus_fermentans	0.0250856	0.0250856	0.0108376		2.22e-06	2.3e-05	8.87e-05	0.000555017	0	0.497732	0	0	0.466807	0	0	0.451593	0	0	0.598724	0	0	0.502257	0	0	0.565575	0	0	0.496161	0	0	0.52808	0	0	0.512094	0	0	0.437845	0	0	0.606098	0	0	0.395458	0	0	0.370737	0	0
PWY-6700: queuosine biosynthesis	g__Akkermansia.s__Akkermansia_muciniphila	0.00958601	0.00958601	0.014466		0.00039802	0.00125279	0.000860829	0.00230123	1.73e-05	0.497732	0.00347577	0	0.466807	0	1.93e-05	0.451593	0.00427376	0	0.598724	0	5.68e-06	0.502257	0.0011309	1.31e-05	0.565575	0.00231623	0	0.496161	0	1.07e-05	0.52808	0.00202621	1.5e-06	0.512094	0.000292915	9.04e-06	0.437845	0.00206466	7.25e-06	0.606098	0.00119618	5.2e-06	0.395458	0.00131493	0	0.370737	0	1.25e-06
PWY-6700: queuosine biosynthesis	g__Bacteroides.s__Bacteroides_caccae	0.0418541	0.0418541	0.00895228		0.000595899	0.000951324	0.000905538	0.00201158	0	0.497732	0	2.24e-06	0.466807	0.000479856	0	0.451593	0	0	0.598724	0	2.23e-07	0.502257	4.44e-05	1.86e-06	0.565575	0.000328869	0	0.496161	0	2.74e-05	0.52808	0.0051886	5.3e-07	0.512094	0.000103497	4.45e-07	0.437845	0.000101634	1.16e-06	0.606098	0.000191388	4.12e-06	0.395458	0.00104183	2.5e-06	0.370737	0.000674333	4.53e-06
PWY-6700: queuosine biosynthesis	g__Bacteroides.s__Bacteroides_plebeius	0.0168537	0.0168537	0.0123263		0.00267863	0.0056431	0.00152726	0.0046632	0	0.497732	0	0	0.466807	0	0	0.451593	0	0	0.598724	0	0	0.502257	0	6.71e-06	0.565575	0.0011864	0	0.496161	0	0	0.52808	0	0	0.512094	0	0	0.437845	0	0	0.606098	0	0	0.395458	0	0	0.370737	0	0
PWY-6700: queuosine biosynthesis	g__Bacteroides.s__Bacteroides_vulgatus	0.000148872	0.000148872	0.0307578		0.00643674	0.0074114	0.00423151	0.00489673	0	0.497732	0	6.5e-06	0.466807	0.00139244	9.79e-06	0.451593	0.00216788	6.27e-05	0.598724	0.0104723	1.6e-05	0.502257	0.00318562	5.86e-07	0.565575	0.000103611	0	0.496161	0	2.61e-05	0.52808	0.00494243	0	0.512094	0	3.46e-06	0.437845	0.000790233	9.94e-06	0.606098	0.00164	2.57e-05	0.395458	0.00649879	1.81e-05	0.370737	0.00488217	5.8e-06
PWY-6700: queuosine biosynthesis	g__Blautia.s__Blautia_hydrogenotrophica	0.0440308	0.0440308	0.0087678		6.1e-07	6.56e-06	6.51e-06	4.17e-05	0	0.497732	0	0	0.466807	0	0	0.451593	0	0	0.598724	0	0	0.502257	0	0	0.565575	0	0	0.496161	0	0	0.52808	0	0	0.512094	0	0	0.437845	0	0	0.606098	0	0	0.395458	0	0	0.370737	0	0
PWY-6700: queuosine biosynthesis	g__Blautia.s__Ruminococcus_torques	0.00825163	0.00825163	0.0150389		0.000109431	0.00024733	0.000205496	0.000471701	8.99e-07	0.497732	0.000180619	6.61e-07	0.466807	0.0001416	1.04e-05	0.451593	0.00230296	1.95e-06	0.598724	0.000325692	1.21e-06	0.502257	0.000240912	2.48e-06	0.565575	0.000438492	0	0.496161	0	7.99e-06	0.52808	0.00151303	3.69e-06	0.512094	0.00072057	0	0.437845	0	0	0.606098	0	0	0.395458	0	0	0.370737	0	4.16e-06
PWY-6700: queuosine biosynthesis	g__Coprococcus.s__Coprococcus_catus	0.00210116	0.00210116	0.0203311		6.7e-05	0.000166367	0.000127231	0.000237001	1.14e-06	0.497732	0.000229039	1.98e-06	0.466807	0.000424158	4.61e-07	0.451593	0.000102083	2.16e-06	0.598724	0.000360767	1.04e-06	0.502257	0.000207065	3.75e-06	0.565575	0.000663042	6.03e-06	0.496161	0.00121533	3.82e-06	0.52808	0.000723375	0	0.512094	0	2.09e-06	0.437845	0.000477337	1.33e-06	0.606098	0.000219436	0	0.395458	0	7.64e-07	0.370737	0.000206076	1.83e-06
PWY-6700: queuosine biosynthesis	g__Dialister.s__Dialister_invisus	0.0400001	0.0400001	0.00911751		0.000340809	0.0011854	0.000701286	0.00228441	1.26e-05	0.497732	0.00253148	0	0.466807	0	0	0.451593	0	1.04e-05	0.598724	0.00173703	0	0.502257	0	0	0.565575	0	0	0.496161	0	0	0.52808	0	1.07e-05	0.512094	0.00208946	4.3e-06	0.437845	0.000982082	1.53e-05	0.606098	0.00252434	6.32e-06	0.395458	0.00159815	0	0.370737	0	0
PWY-6700: queuosine biosynthesis	g__Eubacterium.s__Eubacterium_hallii	0.000494597	0.000494597	0.0260095		0.000310894	0.000658898	0.000573206	0.000897713	3.11e-06	0.497732	0.000624834	1e-06	0.466807	0.000214221	4.38e-06	0.451593	0.0009699	2.85e-06	0.598724	0.000476012	3.27e-06	0.502257	0.000651061	9.04e-06	0.565575	0.00159837	1.13e-05	0.496161	0.00227749	2.04e-05	0.52808	0.00386305	1.23e-05	0.512094	0.0024019	3.7e-06	0.437845	0.000845047	1.02e-05	0.606098	0.0016829	3.65e-06	0.395458	0.000922981	1.1e-06	0.370737	0.000296707	1.15e-05
PWY-6700: queuosine biosynthesis	g__Haemophilus.s__Haemophilus_parainfluenzae	0.0300474	0.0300474	0.0101685		0.000267306	0.000901869	0.000112335	0.000621311	0	0.497732	0	1.14e-06	0.466807	0.000244212	0	0.451593	0	0	0.598724	0	0	0.502257	0	0	0.565575	0	0	0.496161	0	0	0.52808	0	5.67e-07	0.512094	0.000110722	0	0.437845	0	0	0.606098	0	0	0.395458	0	0	0.370737	0	0
PWY-6700: queuosine biosynthesis	g__Parabacteroides.s__Parabacteroides_distasonis	0.00826682	0.00826682	0.0150319		0.000654086	0.00104457	0.00101996	0.00174979	0	0.497732	0	1.19e-06	0.466807	0.000254923	2.86e-06	0.451593	0.000633314	1.47e-05	0.598724	0.00245522	4.76e-06	0.502257	0.000947722	1.88e-06	0.565575	0.000332405	0	0.496161	0	9.32e-07	0.52808	0.000176488	0	0.512094	0	1.64e-06	0.437845	0.000374561	7.64e-07	0.606098	0.000126052	5.01e-06	0.395458	0.00126689	0	0.370737	0	0
PWY-6700: queuosine biosynthesis	g__Prevotella.s__Prevotella_copri	0.00278736	0.00278736	0.01923		0.0107031	0.0247131	0.00495288	0.0160841	0	0.497732	0	0	0.466807	0	0	0.451593	0	0	0.598724	0	0	0.502257	0	0	0.565575	0	2.52e-06	0.496161	0.000507899	0	0.52808	0	0	0.512094	0	0	0.437845	0	0	0.606098	0	0	0.395458	0	2.77e-05	0.370737	0.00747161	0
PWY-6700: queuosine biosynthesis	g__Prevotella.s__Prevotella_stercorea	0.00271292	0.00271292	0.0193353		0.00154787	0.00538729	0.000389417	0.0026161	0	0.497732	0	0	0.466807	0	0	0.451593	0	0	0.598724	0	0	0.502257	0	0	0.565575	0	0	0.496161	0	0	0.52808	0	0	0.512094	0	0	0.437845	0	0	0.606098	0	0	0.395458	0	0	0.370737	0	0
PWY-6700: queuosine biosynthesis	g__Streptococcus.s__Streptococcus_mitis_oralis_pneumoniae	0.0395226	0.0395226	0.00916137		2.57e-05	0.000143704	6.39e-06	3.57e-05	0	0.497732	0	0	0.466807	0	0	0.451593	0	0	0.598724	0	0	0.502257	0	0	0.565575	0	0	0.496161	0	0	0.52808	0	0	0.512094	0	0	0.437845	0	0	0.606098	0	0	0.395458	0	0	0.370737	0	0
PWY-6703: preQ0 biosynthesis	g__Acidaminococcus.s__Acidaminococcus_fermentans	0.0116497	0.0116497	0.0137234		5e-07	5.92e-06	2.79e-05	0.00015621	0	0.497732	0	0	0.466807	0	0	0.451593	0	0	0.598724	0	0	0.502257	0	4.71e-07	0.565575	8.33e-05	0	0.496161	0	0	0.52808	0	0	0.512094	0	0	0.437845	0	0	0.606098	0	0	0.395458	0	0	0.370737	0	0
PWY-6703: preQ0 biosynthesis	g__Akkermansia.s__Akkermansia_muciniphila	0.00643666	0.00643666	0.0159919		0.000395213	0.00128714	0.00089564	0.00236485	1.79e-05	0.497732	0.00359631	0	0.466807	0	2.25e-05	0.451593	0.00498236	0	0.598724	0	5.25e-06	0.502257	0.00104528	1.23e-05	0.565575	0.00217478	0	0.496161	0	1.14e-05	0.52808	0.00215876	1.91e-06	0.512094	0.000372978	7.94e-06	0.437845	0.00181343	1.08e-05	0.606098	0.00178189	2.34e-06	0.395458	0.000591719	0	0.370737	0	5.98e-07
PWY-6703: preQ0 biosynthesis	g__Bacteroides.s__Bacteroides_caccae	0.0395494	0.0395494	0.0091589		0.000544395	0.000895434	0.000828487	0.00181151	0	0.497732	0	2.2e-06	0.466807	0.000471287	0	0.451593	0	0	0.598724	0	0	0.502257	0	1.74e-06	0.565575	0.000307652	0	0.496161	0	2.72e-05	0.52808	0.00515073	0	0.512094	0	0	0.437845	0	6.97e-07	0.606098	0.000114998	4.15e-06	0.395458	0.00104942	1.32e-06	0.370737	0.000356048	1.85e-06
PWY-6703: preQ0 biosynthesis	g__Bacteroides.s__Bacteroides_vulgatus	0.000165217	0.000165217	0.030345		0.00672323	0.00761989	0.00442219	0.00534769	0	0.497732	0	6.63e-06	0.466807	0.00142029	7.74e-06	0.451593	0.00171393	5.43e-05	0.598724	0.00906928	1.91e-05	0.502257	0.00380283	1.92e-06	0.565575	0.000339478	0	0.496161	0	3.15e-05	0.52808	0.005965	0	0.512094	0	7.55e-06	0.437845	0.00172435	1.55e-05	0.606098	0.00255734	2.54e-05	0.395458	0.00642293	2.31e-05	0.370737	0.00623084	4.77e-06
PWY-6703: preQ0 biosynthesis	g__Coprococcus.s__Coprococcus_catus	0.0203913	0.0203913	0.0116108		6.09e-05	0.000167259	0.000103297	0.000214448	6.27e-07	0.497732	0.000125971	9.68e-07	0.466807	0.000207366	6.34e-07	0.451593	0.000140392	3.66e-06	0.598724	0.0006113	7.66e-07	0.502257	0.000152512	3.39e-06	0.565575	0.00059939	8.34e-06	0.496161	0.0016809	4.41e-06	0.52808	0.0008351	0	0.512094	0	0	0.437845	0	1.03e-06	0.606098	0.000169939	1.01e-06	0.395458	0.0002554	0	0.370737	0	1.43e-06
PWY-6703: preQ0 biosynthesis	g__Dialister.s__Dialister_invisus	0.0485428	0.0485428	0.0084141		0.000389516	0.00141076	0.000752849	0.00232055	1.53e-05	0.497732	0.00307394	0	0.466807	0	0	0.451593	0	1.56e-05	0.598724	0.00260554	0	0.502257	0	0	0.565575	0	0	0.496161	0	0	0.52808	0	8.76e-06	0.512094	0.00171062	8.77e-06	0.437845	0.00200299	1.53e-05	0.606098	0.00252434	3.55e-06	0.395458	0.000897694	0	0.370737	0	0
PWY-6703: preQ0 biosynthesis	g__Eubacterium.s__Eubacterium_hallii	0.000307993	0.000307993	0.02788		0.000363182	0.000782758	0.000691875	0.00109377	5.21e-06	0.497732	0.00104675	6.77e-07	0.466807	0.000145028	5.15e-06	0.451593	0.00114041	1.65e-06	0.598724	0.000275586	3.87e-06	0.502257	0.000770522	1.06e-05	0.565575	0.0018742	1.55e-05	0.496161	0.00312398	2.7e-05	0.52808	0.00511286	1.21e-05	0.512094	0.00236285	6.24e-06	0.437845	0.00142516	1.3e-05	0.606098	0.00214487	3.72e-06	0.395458	0.000940682	9.91e-07	0.370737	0.000267306	1.09e-05
PWY-6703: preQ0 biosynthesis	g__Eubacterium.s__Eubacterium_ramulus	0.00994129	0.00994129	0.0143272		4.15e-05	0.0001513	8.96e-05	0.000230077	0	0.497732	0	4.54e-07	0.466807	9.73e-05	0	0.451593	0	0	0.598724	0	1.79e-06	0.502257	0.000356391	7.18e-06	0.565575	0.0012695	2.8e-06	0.496161	0.000564333	5.58e-07	0.52808	0.000105666	0	0.512094	0	0	0.437845	0	0	0.606098	0	0	0.395458	0	0	0.370737	0	1.31e-06
PWY-6703: preQ0 biosynthesis	g__Lachnospiraceae_noname.s__Lachnospiraceae_bacterium_5_1_63FAA	0.0390066	0.0390066	0.00920939		0.000408341	0.000699451	0.000605457	0.00121836	2.79e-06	0.497732	0.000560543	6.47e-07	0.466807	0.000138601	1.14e-05	0.451593	0.0025244	8.7e-06	0.598724	0.00145309	2.84e-06	0.502257	0.000565447	3.81e-06	0.565575	0.000673651	1.08e-05	0.496161	0.00217671	1.15e-05	0.52808	0.0021777	7.96e-06	0.512094	0.0015544	4.23e-06	0.437845	0.000966095	6.68e-06	0.606098	0.00110213	1.36e-06	0.395458	0.000343905	2.1e-06	0.370737	0.00056644	7.29e-06
PWY-6703: preQ0 biosynthesis	g__Parabacteroides.s__Parabacteroides_distasonis	0.00694161	0.00694161	0.0157017		0.00054421	0.000850334	0.000868004	0.00154006	0	0.497732	0	3.41e-07	0.466807	7.3e-05	1.4e-06	0.451593	0.000310014	1.18e-05	0.598724	0.00197086	3.6e-06	0.502257	0.000716764	1.32e-06	0.565575	0.000233391	0	0.496161	0	1.14e-06	0.52808	0.000215876	0	0.512094	0	1.61e-06	0.437845	0.00036771	2.15e-06	0.606098	0.000354728	3.98e-06	0.395458	0.00100643	0	0.370737	0	0
PWY-6703: preQ0 biosynthesis	g__Streptococcus.s__Streptococcus_mitis_oralis_pneumoniae	0.0404607	0.0404607	0.00907573		2.4e-05	0.000153012	3.9e-06	2.63e-05	0	0.497732	0	0	0.466807	0	0	0.451593	0	0	0.598724	0	0	0.502257	0	0	0.565575	0	0	0.496161	0	0	0.52808	0	0	0.512094	0	0	0.437845	0	0	0.606098	0	0	0.395458	0	0	0.370737	0	0
PWY-6737: starch degradation V	g__Akkermansia.s__Akkermansia_muciniphila	0.00471523	0.00471523	0.0171915		0.000431242	0.00131564	0.000977139	0.0025032	1.5e-05	0.497732	0.00301367	0	0.466807	0	2.31e-05	0.451593	0.00511523	0	0.598724	0	4.53e-06	0.502257	0.000901929	1.22e-05	0.565575	0.0021571	1.24e-07	0.496161	2.5e-05	1.2e-05	0.52808	0.00227238	5.2e-07	0.512094	0.000101544	6.05e-06	0.437845	0.00138177	8.85e-06	0.606098	0.00146016	4.63e-06	0.395458	0.0011708	1.81e-06	0.370737	0.000488217	2.71e-06
PWY-6737: starch degradation V	g__Bifidobacterium.s__Bifidobacterium_dentium	0.00606348	0.00606348	0.0162217		3.28e-06	2.63e-05	1.7e-05	6.76e-05	0	0.497732	0	0	0.466807	0	0	0.451593	0	0	0.598724	0	0	0.502257	0	0	0.565575	0	0	0.496161	0	0	0.52808	0	0	0.512094	0	0	0.437845	0	0	0.606098	0	0	0.395458	0	0	0.370737	0	0
PWY-6737: starch degradation V	g__Blautia.s__Ruminococcus_obeum	0.0010219	0.0010219	0.0231532		0.000480717	0.000867674	0.00089213	0.00161372	2.46e-06	0.497732	0.000494242	6.18e-06	0.466807	0.00132389	1e-05	0.451593	0.00221439	8.86e-06	0.598724	0.00147981	1.45e-05	0.502257	0.00288697	2.54e-05	0.565575	0.00449101	7.06e-06	0.496161	0.00142292	1.01e-05	0.52808	0.00191259	1.35e-05	0.512094	0.00263623	2.77e-06	0.437845	0.000632643	2.06e-05	0.606098	0.00339879	4.24e-06	0.395458	0.00107218	5.25e-06	0.370737	0.0014161	7.34e-06
PWY-6737: starch degradation V	g__Blautia.s__Ruminococcus_torques	0.0145024	0.0145024	0.0128932		0.000558998	0.000972594	0.000857427	0.00151642	2.19e-06	0.497732	0.000439996	2.21e-06	0.466807	0.000473429	2.03e-05	0.451593	0.0044952	1.25e-05	0.598724	0.00208777	2.98e-06	0.502257	0.000593322	1.03e-05	0.565575	0.00182116	3.84e-06	0.496161	0.000773942	1.28e-05	0.52808	0.00242387	9.7e-06	0.512094	0.00189418	3.07e-06	0.437845	0.000701161	7.43e-07	0.606098	0.000122587	7.46e-07	0.395458	0.000188642	0	0.370737	0	8.17e-06
PWY-6737: starch degradation V	g__Butyricicoccus.s__Butyricicoccus_pullicaecorum	0.0109022	0.0109022	0.0139756		2.38e-06	1.42e-05	8.51e-08	1.35e-06	0	0.497732	0	0	0.466807	0	0	0.451593	0	0	0.598724	0	0	0.502257	0	0	0.565575	0	0	0.496161	0	0	0.52808	0	0	0.512094	0	0	0.437845	0	0	0.606098	0	0	0.395458	0	0	0.370737	0	0
PWY-6737: starch degradation V	g__Clostridium.s__Clostridium_bolteae	0.0331835	0.0331835	0.00980241		7.1e-05	0.00016169	0.000323379	0.00169809	0	0.497732	0	0	0.466807	0	0	0.451593	0	4.16e-07	0.598724	6.95e-05	0	0.502257	0	0	0.565575	0	0	0.496161	0	2.34e-06	0.52808	0.000443114	0	0.512094	0	0	0.437845	0	0	0.606098	0	0	0.395458	0	0	0.370737	0	0
PWY-6737: starch degradation V	g__Collinsella.s__Collinsella_aerofaciens	0.00035588	0.00035588	0.0273089		0.000404844	0.000838698	0.000824379	0.00150037	1.09e-06	0.497732	0.000218993	9.69e-06	0.466807	0.0020758	2.5e-05	0.451593	0.00553596	1.18e-05	0.598724	0.00197086	5.84e-06	0.502257	0.00116275	2.77e-05	0.565575	0.00489767	2.29e-05	0.496161	0.00461544	6.54e-06	0.52808	0.00123845	1.83e-05	0.512094	0.00357356	0	0.437845	0	5.43e-06	0.606098	0.000895894	3.44e-06	0.395458	0.000869878	6.79e-06	0.370737	0.00183149	9.08e-06
PWY-6737: starch degradation V	g__Coprobacillus.s__Coprobacillus_sp_29_1	0.0390007	0.0390007	0.00920995		9.78e-06	5.69e-05	3.25e-05	0.000149401	0	0.497732	0	0	0.466807	0	0	0.451593	0	9.31e-07	0.598724	0.000155497	0	0.502257	0	0	0.565575	0	0	0.496161	0	0	0.52808	0	0	0.512094	0	0	0.437845	0	0	0.606098	0	0	0.395458	0	0	0.370737	0	0
PWY-6737: starch degradation V	g__Coprococcus.s__Coprococcus_catus	0.00039544	0.00039544	0.0268925		0.000100109	0.000208544	0.000188036	0.000300823	1.25e-06	0.497732	0.000251139	2.44e-06	0.466807	0.0005227	5.53e-07	0.451593	0.000122455	4.01e-06	0.598724	0.000669757	1.15e-06	0.502257	0.000228966	4.97e-06	0.565575	0.000878752	8.7e-06	0.496161	0.00175346	4.33e-06	0.52808	0.000819951	4.49e-07	0.512094	8.77e-05	1.21e-06	0.437845	0.000276353	1.68e-06	0.606098	0.000277183	1.22e-06	0.395458	0.000308503	1.9e-06	0.370737	0.000512493	2.12e-06
PWY-6737: starch degradation V	g__Coprococcus.s__Coprococcus_comes	0.0182384	0.0182384	0.0120293		0.000325798	0.00042936	0.000452829	0.00066826	6.41e-07	0.497732	0.000128784	4.74e-06	0.466807	0.00101541	0	0.451593	0	4e-06	0.598724	0.000668087	1.04e-06	0.502257	0.000207065	7.29e-06	0.565575	0.00128895	5.58e-06	0.496161	0.00112463	4.65e-06	0.52808	0.000880548	7.56e-06	0.512094	0.00147629	2.73e-06	0.437845	0.000623508	4.52e-06	0.606098	0.000745754	3.31e-06	0.395458	0.000837004	2.84e-06	0.370737	0.000766043	6.31e-06
PWY-6737: starch degradation V	g__Dorea.s__Dorea_formicigenerans	0.00564242	0.00564242	0.0164988		0.000245493	0.000348834	0.000351803	0.000451651	4.72e-07	0.497732	9.48e-05	1.96e-06	0.466807	0.000419874	7.36e-06	0.451593	0.00162979	6.16e-06	0.598724	0.00102885	3.72e-06	0.502257	0.000740657	3.8e-06	0.565575	0.000671883	6.69e-06	0.496161	0.00134835	4.75e-06	0.52808	0.000899484	2.33e-06	0.512094	0.000454994	1.2e-06	0.437845	0.000274069	4.41e-07	0.606098	7.28e-05	1.28e-06	0.395458	0.000323675	1.31e-06	0.370737	0.000353351	1.93e-06
PWY-6737: starch degradation V	g__Dorea.s__Dorea_longicatena	0.00202331	0.00202331	0.0204785		0.000366521	0.000920284	0.000749669	0.00157251	0	0.497732	0	4.75e-06	0.466807	0.00101755	1.06e-05	0.451593	0.00234725	0	0.598724	0	1.51e-06	0.502257	0.000300643	2.03e-05	0.565575	0.00358927	4.18e-05	0.496161	0.00842468	1.67e-05	0.52808	0.0031624	1.5e-06	0.512094	0.000292915	3.65e-06	0.437845	0.000833628	8.45e-06	0.606098	0.00139416	9.99e-07	0.395458	0.000252619	2.97e-06	0.370737	0.000801108	1.36e-05
PWY-6737: starch degradation V	g__Erysipelotrichaceae_noname.s__Eubacterium_biforme	0.0461004	0.0461004	0.00860105		0.000222559	0.000780893	0.000414312	0.00118801	1.47e-06	0.497732	0.00029534	7.18e-06	0.466807	0.00153811	9.54e-06	0.451593	0.00211252	1.34e-06	0.598724	0.000223809	0	0.502257	0	0	0.565575	0	4.21e-05	0.496161	0.00848514	1.19e-05	0.52808	0.00225344	0	0.512094	0	0	0.437845	0	0	0.606098	0	0	0.395458	0	0	0.370737	0	9.85e-06
PWY-6737: starch degradation V	g__Eubacterium.s__Eubacterium_hallii	0.0010329	0.0010329	0.0231112		0.000447984	0.001024	0.000834036	0.00140743	6.47e-06	0.497732	0.0012999	2.89e-06	0.466807	0.0006191	5.37e-06	0.451593	0.00118913	2.17e-06	0.598724	0.000362437	5.23e-06	0.502257	0.0010413	1.24e-05	0.565575	0.00219246	1.92e-05	0.496161	0.00386971	3.59e-05	0.52808	0.00679821	6.55e-06	0.512094	0.00127906	6.07e-06	0.437845	0.00138633	1.55e-05	0.606098	0.00255734	7.63e-06	0.395458	0.00192941	3.85e-06	0.370737	0.00103847	1.8e-05
PWY-6737: starch degradation V	g__Eubacterium.s__Eubacterium_ramulus	0.00350994	0.00350994	0.0183345		9.51e-05	0.000261144	0.000197728	0.000445351	0	0.497732	0	4.72e-07	0.466807	0.000101112	0	0.451593	0	0	0.598724	0	5.45e-06	0.502257	0.0010851	8.42e-06	0.565575	0.00148875	4.36e-06	0.496161	0.000878747	8.51e-07	0.52808	0.00016115	0	0.512094	0	1.34e-06	0.437845	0.000306044	0	0.606098	0	0	0.395458	0	1.02e-06	0.370737	0.000275128	3.51e-06
PWY-6737: starch degradation V	g__Haemophilus.s__Haemophilus_parainfluenzae	0.0204018	0.0204018	0.0116089		0.000277513	0.000917469	0.000111972	0.000600488	0	0.497732	0	9.17e-07	0.466807	0.000196441	0	0.451593	0	0	0.598724	0	0	0.502257	0	0	0.565575	0	0	0.496161	0	0	0.52808	0	6.72e-07	0.512094	0.000131226	0	0.437845	0	0	0.606098	0	0	0.395458	0	0	0.370737	0	0
PWY-6737: starch degradation V	g__Lachnospiraceae_noname.s__Lachnospiraceae_bacterium_1_1_57FAA	0.0263728	0.0263728	0.0106517		7.28e-05	0.000193942	0.000131366	0.000335884	0	0.497732	0	0	0.466807	0	0	0.451593	0	1.05e-06	0.598724	0.000175373	5.07e-07	0.502257	0.000100944	0	0.565575	0	0	0.496161	0	8.51e-06	0.52808	0.0016115	2.24e-06	0.512094	0.000437419	0	0.437845	0	0	0.606098	0	0	0.395458	0	0	0.370737	0	0
PWY-6737: starch degradation V	g__Lachnospiraceae_noname.s__Lachnospiraceae_bacterium_3_1_46FAA	0.00131648	0.00131648	0.0221596		7.22e-05	0.000196391	0.000182746	0.000459964	9.34e-07	0.497732	0.000187651	0	0.466807	0	0	0.451593	0	1.71e-06	0.598724	0.000285607	2.24e-07	0.502257	4.46e-05	1.54e-06	0.565575	0.000272289	0	0.496161	0	9.71e-06	0.52808	0.00183873	1.76e-06	0.512094	0.000343687	4.58e-07	0.437845	0.000104603	0	0.606098	0	0	0.395458	0	0	0.370737	0	8.8e-07
PWY-6737: starch degradation V	g__Lachnospiraceae_noname.s__Lachnospiraceae_bacterium_5_1_57FAA	0.0288059	0.0288059	0.0103245		6.5e-06	3.26e-05	2.03e-05	8.55e-05	0	0.497732	0	0	0.466807	0	0	0.451593	0	0	0.598724	0	0	0.502257	0	0	0.565575	0	0	0.496161	0	0	0.52808	0	0	0.512094	0	0	0.437845	0	0	0.606098	0	0	0.395458	0	0	0.370737	0	0
PWY-6737: starch degradation V	g__Roseburia.s__Roseburia_intestinalis	0.000677343	0.000677343	0.0247703		0.00160885	0.00332675	0.000767262	0.00186578	2.41e-07	0.497732	4.84e-05	1.13e-06	0.466807	0.00024207	3.63e-06	0.451593	0.000803822	0	0.598724	0	7.78e-06	0.502257	0.00154901	1.36e-07	0.565575	2.4e-05	4.89e-06	0.496161	0.000985567	2.86e-07	0.52808	5.42e-05	4.28e-06	0.512094	0.000835784	2.49e-06	0.437845	0.000568694	3.3e-06	0.606098	0.000544466	8.01e-06	0.395458	0.0020255	0	0.370737	0	1.95e-05
PWY-6737: starch degradation V	g__Roseburia.s__Roseburia_inulinivorans	0.00654836	0.00654836	0.0159258		0.00245731	0.00439857	0.00150253	0.00308342	0	0.497732	0	1.28e-05	0.466807	0.00274203	8.85e-07	0.451593	0.000195973	5.91e-07	0.598724	9.87e-05	1.31e-06	0.502257	0.000260823	2.31e-06	0.565575	0.000408434	3.96e-06	0.496161	0.000798128	2.73e-06	0.52808	0.000516967	1.24e-05	0.512094	0.00242143	1.35e-06	0.437845	0.000308328	7.93e-06	0.606098	0.00130837	0	0.395458	0	4.47e-07	0.370737	0.000120571	7.59e-06
PWY-6737: starch degradation V	g__Ruminococcus.s__Ruminococcus_bromii	0.017794	0.017794	0.012122		0.00211167	0.00384897	0.0030658	0.00461508	1.23e-05	0.497732	0.00247121	3.8e-05	0.466807	0.00814041	9.86e-05	0.451593	0.0218338	0	0.598724	0	4.82e-06	0.502257	0.000959668	0.000103044	0.565575	0.0182193	4.24e-05	0.496161	0.00854561	5.89e-05	0.52808	0.0111536	0	0.512094	0	7.86e-06	0.437845	0.00179515	3.6e-05	0.606098	0.00593963	1.3e-05	0.395458	0.00328733	3.5e-06	0.370737	0.000944067	4.45e-05
PWY-6737: starch degradation V	g__Ruminococcus.s__Ruminococcus_sp_5_1_39BFAA	0.0023354	0.0023354	0.0199189		0.000881018	0.00195421	0.00165818	0.00320506	0	0.497732	0	2.41e-06	0.466807	0.000516273	2.06e-05	0.451593	0.00456163	3.72e-06	0.598724	0.000621321	3.43e-05	0.502257	0.00682917	1.18e-05	0.565575	0.00208637	3.85e-05	0.496161	0.00775957	6.19e-06	0.52808	0.00117217	4.95e-05	0.512094	0.00966619	0	0.437845	0	1.27e-05	0.606098	0.00209537	0	0.395458	0	0	0.370737	0	4.15e-05
PWY-6737: starch degradation V	g__Subdoligranulum.s__Subdoligranulum_sp_4_3_54A2FAA	0.00893922	0.00893922	0.0147328		6.48e-05	0.000289728	0.000173458	0.000536211	0	0.497732	0	0	0.466807	0	4.28e-06	0.451593	0.000947757	0	0.598724	0	0	0.502257	0	0	0.565575	0	0	0.496161	0	8.52e-06	0.52808	0.00161339	0	0.512094	0	0	0.437845	0	0	0.606098	0	0	0.395458	0	0	0.370737	0	0
PWY-6901: superpathway of glucose and xylose degradation	unclassified	0.00839081	0.00839081	0.0149749		1.01e-05	8.51e-05	4.32e-05	0.000163141	0	0.497732	0	0	0.466807	0	0	0.451593	0	0	0.598724	0	0	0.502257	0	0	0.565575	0	0	0.496161	0	0	0.52808	0	0	0.512094	0	0	0.437845	0	0	0.606098	0	0	0.395458	0	0	0.370737	0	0
PWY-6936: seleno-amino acid biosynthesis	g__Dorea.s__Dorea_longicatena	0.00310502	0.00310502	0.0188104		0.00030599	0.000585924	0.000536458	0.000983961	0	0.497732	0	4.72e-06	0.466807	0.00101113	7.64e-06	0.451593	0.00169179	3.54e-06	0.598724	0.000591257	5.15e-07	0.502257	0.000102537	1.34e-05	0.565575	0.00236927	1.47e-05	0.496161	0.00296275	1.44e-05	0.52808	0.00272686	0	0.512094	0	4.29e-06	0.437845	0.000979798	8.55e-06	0.606098	0.00141066	7.36e-07	0.395458	0.000186113	1.29e-06	0.370737	0.000347956	1.02e-05
PWY-6936: seleno-amino acid biosynthesis	g__Erysipelotrichaceae_noname.s__Eubacterium_biforme	0.0379589	0.0379589	0.00930897		0.000231687	0.000821478	0.000447478	0.00129682	0	0.497732	0	6.89e-06	0.466807	0.00147598	6.16e-06	0.451593	0.00136406	1.55e-06	0.598724	0.000258884	0	0.502257	0	0	0.565575	0	4.12e-05	0.496161	0.00830375	2.1e-05	0.52808	0.00397667	0	0.512094	0	0	0.437845	0	0	0.606098	0	0	0.395458	0	0	0.370737	0	1.16e-06
PWY-6969: TCA cycle V (2-oxoglutarate:ferredoxin oxidoreductase)	unclassified	0.00799269	0.00799269	0.015161		3.23e-05	0.00014013	8.79e-05	0.000272557	0	0.497732	0	0	0.466807	0	0	0.451593	0	0	0.598724	0	4.96e-06	0.502257	0.000987542	1.6e-06	0.565575	0.000282898	0	0.496161	0	0	0.52808	0	0	0.512094	0	0	0.437845	0	0	0.606098	0	0	0.395458	0	0	0.370737	0	0
PWY-7003: glycerol degradation to butanol	unclassified	0.045256	0.045256	0.00866811		5.99e-06	6.2e-05	2.75e-05	0.00014369	0	0.497732	0	0	0.466807	0	0	0.451593	0	0	0.598724	0	0	0.502257	0	0	0.565575	0	0	0.496161	0	0	0.52808	0	0	0.512094	0	0	0.437845	0	0	0.606098	0	0	0.395458	0	0	0.370737	0	0
PWY-7111: pyruvate fermentation to isobutanol (engineered)	g__Acidaminococcus.s__Acidaminococcus_fermentans	0.0127874	0.0127874	0.0133697		4.02e-06	3.03e-05	0.000104375	0.000578535	0	0.497732	0	0	0.466807	0	0	0.451593	0	0	0.598724	0	0	0.502257	0	1.93e-06	0.565575	0.000341246	0	0.496161	0	0	0.52808	0	0	0.512094	0	0	0.437845	0	0	0.606098	0	0	0.395458	0	0	0.370737	0	0
PWY-7111: pyruvate fermentation to isobutanol (engineered)	g__Akkermansia.s__Akkermansia_muciniphila	0.00492032	0.00492032	0.0170271		0.000408522	0.00126768	0.000915109	0.00231633	1.51e-05	0.497732	0.00303376	0	0.466807	0	2.12e-05	0.451593	0.00469449	0	0.598724	0	4.81e-06	0.502257	0.000957677	1.21e-05	0.565575	0.00213942	2.13e-07	0.496161	4.29e-05	1.08e-05	0.52808	0.00204514	9.13e-07	0.512094	0.000178287	5.68e-06	0.437845	0.00129726	1.05e-05	0.606098	0.00173239	4.42e-06	0.395458	0.00111769	3.25e-06	0.370737	0.000876633	3.45e-06
PWY-7111: pyruvate fermentation to isobutanol (engineered)	g__Bacteroides.s__Bacteroides_caccae	0.0359762	0.0359762	0.00950551		0.000581599	0.000925002	0.000886123	0.00191258	0	0.497732	0	2.31e-06	0.466807	0.000494851	0	0.451593	0	0	0.598724	0	1.23e-07	0.502257	2.45e-05	2.82e-06	0.565575	0.000498608	0	0.496161	0	2.49e-05	0.52808	0.00471519	0	0.512094	0	6.62e-07	0.437845	0.000151195	1.34e-06	0.606098	0.000221086	2.46e-06	0.395458	0.000622064	9.33e-07	0.370737	0.000251661	3.33e-06
PWY-7111: pyruvate fermentation to isobutanol (engineered)	g__Bacteroides.s__Bacteroides_plebeius	0.0248961	0.0248961	0.0108658		0.00252628	0.0053167	0.0014993	0.00448108	0	0.497732	0	0	0.466807	0	0	0.451593	0	0	0.598724	0	0	0.502257	0	7.02e-06	0.565575	0.00124121	0	0.496161	0	0	0.52808	0	0	0.512094	0	0	0.437845	0	0	0.606098	0	0	0.395458	0	0	0.370737	0	0
PWY-7111: pyruvate fermentation to isobutanol (engineered)	g__Bacteroides.s__Bacteroides_vulgatus	0.000431428	0.000431428	0.0265487		0.00612865	0.00691969	0.00415562	0.00500334	0	0.497732	0	7.61e-06	0.466807	0.00163022	8.55e-06	0.451593	0.0018933	5.51e-05	0.598724	0.0092029	1.6e-05	0.502257	0.00318562	1.45e-06	0.565575	0.000256376	0	0.496161	0	2.85e-05	0.52808	0.0053969	0	0.512094	0	5.21e-06	0.437845	0.00118992	1.29e-05	0.606098	0.00212837	2.45e-05	0.395458	0.00619535	1.97e-05	0.370737	0.00531375	5.14e-06
PWY-7111: pyruvate fermentation to isobutanol (engineered)	g__Bifidobacterium.s__Bifidobacterium_longum	0.00327418	0.00327418	0.0186043		0.00032013	0.000965255	0.000796353	0.00215258	9.17e-07	0.497732	0.000184236	6.7e-06	0.466807	0.00143528	0	0.451593	0	1.92e-05	0.598724	0.00320682	3.52e-06	0.502257	0.000700836	4.49e-06	0.565575	0.000793883	0	0.496161	0	2.59e-06	0.52808	0.000490456	4.39e-06	0.512094	0.000857264	2.93e-06	0.437845	0.000669186	3.72e-06	0.606098	0.000613762	2.28e-06	0.395458	0.000576547	1.65e-06	0.370737	0.00044506	2.72e-06
PWY-7111: pyruvate fermentation to isobutanol (engineered)	g__Blautia.s__Ruminococcus_obeum	0.000344182	0.000344182	0.0274409		0.000575248	0.000924674	0.00100268	0.00148976	2.06e-06	0.497732	0.000413877	5.89e-06	0.466807	0.00126176	1.07e-05	0.451593	0.00236939	1.17e-05	0.598724	0.00195415	1.46e-05	0.502257	0.00290688	2.08e-05	0.565575	0.00367768	8.19e-06	0.496161	0.00165067	9.86e-06	0.52808	0.00186714	1.88e-05	0.512094	0.0036712	4.4e-06	0.437845	0.00100492	2.04e-05	0.606098	0.00336579	7.58e-06	0.395458	0.00191676	3.75e-06	0.370737	0.0010115	7.83e-06
PWY-7111: pyruvate fermentation to isobutanol (engineered)	g__Blautia.s__Ruminococcus_torques	0.0134808	0.0134808	0.0131696		0.000672707	0.00105847	0.000995371	0.00161236	2.11e-06	0.497732	0.000423923	2.85e-06	0.466807	0.000610531	1.93e-05	0.451593	0.00427376	1.7e-05	0.598724	0.00283937	4e-06	0.502257	0.000796405	9.73e-06	0.565575	0.00172037	3.64e-06	0.496161	0.000733632	1.51e-05	0.52808	0.00285941	1.18e-05	0.512094	0.00230426	3.02e-06	0.437845	0.000689741	2.52e-06	0.606098	0.000415774	2.83e-06	0.395458	0.000715626	1.13e-06	0.370737	0.000304799	1.14e-05
PWY-7111: pyruvate fermentation to isobutanol (engineered)	g__Butyricicoccus.s__Butyricicoccus_pullicaecorum	0.038393	0.038393	0.00926736		1.65e-06	1.1e-05	1.65e-07	2.63e-06	0	0.497732	0	0	0.466807	0	0	0.451593	0	0	0.598724	0	0	0.502257	0	0	0.565575	0	0	0.496161	0	0	0.52808	0	0	0.512094	0	0	0.437845	0	0	0.606098	0	0	0.395458	0	0	0.370737	0	0
PWY-7111: pyruvate fermentation to isobutanol (engineered)	g__Clostridium.s__Clostridium_bolteae	0.0463134	0.0463134	0.00858434		8.81e-05	0.00020029	0.000389241	0.00216668	0	0.497732	0	0	0.466807	0	0	0.451593	0	0	0.598724	0	1.8e-07	0.502257	3.58e-05	0	0.565575	0	0	0.496161	0	2.61e-06	0.52808	0.000494243	0	0.512094	0	0	0.437845	0	0	0.606098	0	0	0.395458	0	0	0.370737	0	0
PWY-7111: pyruvate fermentation to isobutanol (engineered)	g__Coprobacillus.s__Coprobacillus_sp_29_1	0.0352121	0.0352121	0.00958429		1.04e-05	5.83e-05	3.65e-05	0.000170217	0	0.497732	0	0	0.466807	0	0	0.451593	0	1.08e-06	0.598724	0.000180384	0	0.502257	0	0	0.565575	0	0	0.496161	0	0	0.52808	0	0	0.512094	0	0	0.437845	0	0	0.606098	0	0	0.395458	0	0	0.370737	0	0
PWY-7111: pyruvate fermentation to isobutanol (engineered)	g__Coprococcus.s__Coprococcus_catus	0.0028422	0.0028422	0.0191542		0.000236216	0.00041394	0.000377726	0.000567358	2.39e-06	0.497732	0.000480178	6.23e-06	0.466807	0.0013346	3.72e-06	0.451593	0.000823751	8.52e-06	0.598724	0.00142303	3.08e-06	0.502257	0.000613232	8.07e-06	0.565575	0.00142687	1.77e-05	0.496161	0.00356739	8.32e-06	0.52808	0.00157552	3.28e-06	0.512094	0.000640507	3.06e-06	0.437845	0.000698877	4.05e-06	0.606098	0.000668208	3.82e-06	0.395458	0.000965969	1.98e-06	0.370737	0.000534072	3.21e-06
PWY-7111: pyruvate fermentation to isobutanol (engineered)	g__Coprococcus.s__Coprococcus_comes	0.00509332	0.00509332	0.0168936		0.000405338	0.000503715	0.000586902	0.000810676	4.4e-07	0.497732	8.84e-05	4.92e-06	0.466807	0.00105397	1.56e-06	0.451593	0.000345444	6.5e-06	0.598724	0.00108564	9.12e-07	0.502257	0.00018158	8.74e-06	0.565575	0.00154533	7.74e-06	0.496161	0.00155998	5.61e-06	0.52808	0.00106234	5.92e-06	0.512094	0.00115604	3.89e-06	0.437845	0.000888442	5.25e-06	0.606098	0.000866196	5.76e-06	0.395458	0.00145654	3.3e-06	0.370737	0.00089012	8.38e-06
PWY-7111: pyruvate fermentation to isobutanol (engineered)	g__Dorea.s__Dorea_formicigenerans	0.000900512	0.000900512	0.02365		0.000267694	0.000332136	0.000389176	0.000429241	7.56e-07	0.497732	0.000151889	2.37e-06	0.466807	0.000507704	7.18e-06	0.451593	0.00158993	6.1e-06	0.598724	0.00101883	3.37e-06	0.502257	0.000670971	4.46e-06	0.565575	0.000788578	6.83e-06	0.496161	0.00137657	4.03e-06	0.52808	0.000763141	3.32e-06	0.512094	0.000648318	1.23e-06	0.437845	0.000280921	2.33e-06	0.606098	0.000384426	1.83e-06	0.395458	0.000462755	3.24e-07	0.370737	8.74e-05	2.56e-06
PWY-7111: pyruvate fermentation to isobutanol (engineered)	g__Dorea.s__Dorea_longicatena	0.00270902	0.00270902	0.0193409		0.000438351	0.000881276	0.000768754	0.00136364	8.72e-08	0.497732	1.75e-05	4.65e-06	0.466807	0.000996129	1.06e-05	0.451593	0.00234725	1.66e-06	0.598724	0.000277256	1.71e-06	0.502257	0.000340463	1.88e-05	0.565575	0.00332405	3.79e-05	0.496161	0.00763865	1.51e-05	0.52808	0.00285941	3.38e-06	0.512094	0.000660035	5.76e-06	0.437845	0.00131553	1.22e-05	0.606098	0.00201287	1.81e-06	0.395458	0.000457697	3.26e-06	0.370737	0.000879331	1.3e-05
PWY-7111: pyruvate fermentation to isobutanol (engineered)	g__Eubacterium.s__Eubacterium_hallii	0.000135623	0.000135623	0.0311273		0.000404609	0.000766918	0.000740018	0.00104724	4.89e-06	0.497732	0.000982457	2.13e-06	0.466807	0.000456291	8.51e-06	0.451593	0.00188444	3.12e-06	0.598724	0.000521108	4.82e-06	0.502257	0.000959668	1.09e-05	0.565575	0.00192724	1.42e-05	0.496161	0.00286197	2.3e-05	0.52808	0.0043554	1.36e-05	0.512094	0.00265576	4.88e-06	0.437845	0.00111455	7.8e-06	0.606098	0.00128692	5.12e-06	0.395458	0.0012947	2.51e-06	0.370737	0.000677031	1.24e-05
PWY-7111: pyruvate fermentation to isobutanol (engineered)	g__Eubacterium.s__Eubacterium_ramulus	0.00988755	0.00988755	0.0143478		0.00013857	0.000263125	0.000221413	0.000394781	0	0.497732	0	3.98e-07	0.466807	8.53e-05	1.11e-06	0.451593	0.000245797	0	0.598724	0	4.42e-06	0.502257	0.000880027	8.51e-06	0.565575	0.00150466	5.88e-06	0.496161	0.0011851	1.21e-06	0.52808	0.000229132	0	0.512094	0	1.01e-06	0.437845	0.000230675	0	0.606098	0	2.63e-06	0.395458	0.000665052	1.5e-06	0.370737	0.0004046	6.46e-07
PWY-7111: pyruvate fermentation to isobutanol (engineered)	g__Lachnospiraceae_noname.s__Lachnospiraceae_bacterium_1_1_57FAA	0.0319665	0.0319665	0.00994003		7.45e-05	0.000193365	0.00013153	0.000339673	0	0.497732	0	0	0.466807	0	0	0.451593	0	1.17e-06	0.598724	0.000195415	6.58e-07	0.502257	0.000131009	0	0.565575	0	0	0.496161	0	8.22e-06	0.52808	0.00155658	1.23e-06	0.512094	0.00024019	0	0.437845	0	0	0.606098	0	0	0.395458	0	0	0.370737	0	0
PWY-7111: pyruvate fermentation to isobutanol (engineered)	g__Lachnospiraceae_noname.s__Lachnospiraceae_bacterium_1_4_56FAA	0.0156023	0.0156023	0.0126171		1.44e-05	4.56e-05	2.84e-05	7.22e-05	0	0.497732	0	0	0.466807	0	0	0.451593	0	0	0.598724	0	1.95e-07	0.502257	3.88e-05	0	0.565575	0	0	0.496161	0	0	0.52808	0	0	0.512094	0	0	0.437845	0	0	0.606098	0	0	0.395458	0	0	0.370737	0	0
PWY-7111: pyruvate fermentation to isobutanol (engineered)	g__Lachnospiraceae_noname.s__Lachnospiraceae_bacterium_3_1_46FAA	0.00177278	0.00177278	0.0209948		7.68e-05	0.00020026	0.000190417	0.000488796	8.85e-07	0.497732	0.000177807	0	0.466807	0	0	0.451593	0	1.13e-06	0.598724	0.000188735	6.23e-07	0.502257	0.00012404	1.18e-06	0.565575	0.000208637	0	0.496161	0	8.64e-06	0.52808	0.00163611	7.94e-07	0.512094	0.00015505	4.97e-07	0.437845	0.00011351	0	0.606098	0	0	0.395458	0	0	0.370737	0	2.46e-06
PWY-7111: pyruvate fermentation to isobutanol (engineered)	g__Lachnospiraceae_noname.s__Lachnospiraceae_bacterium_5_1_57FAA	0.0186353	0.0186353	0.0119485		5.11e-06	2.57e-05	1.9e-05	8.15e-05	0	0.497732	0	0	0.466807	0	0	0.451593	0	0	0.598724	0	0	0.502257	0	0	0.565575	0	0	0.496161	0	0	0.52808	0	0	0.512094	0	0	0.437845	0	0	0.606098	0	0	0.395458	0	0	0.370737	0	0
PWY-7111: pyruvate fermentation to isobutanol (engineered)	g__Parabacteroides.s__Parabacteroides_distasonis	0.0117506	0.0117506	0.0136907		0.000619809	0.000978998	0.000948661	0.00165173	0	0.497732	0	4.99e-07	0.466807	0.000106896	2.85e-06	0.451593	0.0006311	1.15e-05	0.598724	0.00192075	4.3e-06	0.502257	0.000856135	1.59e-06	0.565575	0.00028113	0	0.496161	0	2.02e-06	0.52808	0.000382517	0	0.512094	0	3.01e-06	0.437845	0.000687457	1.59e-06	0.606098	0.000262334	3.74e-06	0.395458	0.000945739	0	0.370737	0	0
PWY-7111: pyruvate fermentation to isobutanol (engineered)	g__Proteus.s__Proteus_mirabilis	0.03718	0.03718	0.00938488		1.05e-06	7.74e-06	3.34e-08	5.31e-07	0	0.497732	0	0	0.466807	0	0	0.451593	0	0	0.598724	0	0	0.502257	0	0	0.565575	0	0	0.496161	0	0	0.52808	0	0	0.512094	0	0	0.437845	0	0	0.606098	0	0	0.395458	0	0	0.370737	0	0
PWY-7111: pyruvate fermentation to isobutanol (engineered)	g__Ruminococcus.s__Ruminococcus_bromii	0.0429309	0.0429309	0.00885979		0.00278318	0.00515802	0.00383754	0.00585202	1.11e-05	0.497732	0.00223012	4.5e-05	0.466807	0.00963996	0.000120181	0.451593	0.0266127	0	0.598724	0	3.37e-06	0.502257	0.000670971	0.000148701	0.565575	0.026292	5.42e-05	0.496161	0.0109239	7.26e-05	0.52808	0.0137479	0	0.512094	0	1.46e-06	0.437845	0.000333451	4.1e-05	0.606098	0.00676458	1.26e-05	0.395458	0.00318618	5.48e-06	0.370737	0.00147814	6.96e-05
PWY-7111: pyruvate fermentation to isobutanol (engineered)	g__Ruminococcus.s__Ruminococcus_sp_5_1_39BFAA	0.00209899	0.00209899	0.0203352		0.000984557	0.00205718	0.00176682	0.00313454	0	0.497732	0	2.52e-06	0.466807	0.000539838	3.05e-05	0.451593	0.00675387	1.05e-05	0.598724	0.00175373	3.83e-05	0.502257	0.00762558	1.27e-05	0.565575	0.0022455	5.11e-05	0.496161	0.0102991	8.95e-06	0.52808	0.00169482	4.97e-05	0.512094	0.00970524	0	0.437845	0	1.56e-05	0.606098	0.00257384	0	0.395458	0	0	0.370737	0	3.76e-05
PWY-7111: pyruvate fermentation to isobutanol (engineered)	g__Subdoligranulum.s__Subdoligranulum_sp_4_3_54A2FAA	0.016652	0.016652	0.0123716		4.06e-05	0.000184778	0.000101256	0.00032341	0	0.497732	0	0	0.466807	0	2.75e-06	0.451593	0.000608956	0	0.598724	0	0	0.502257	0	0	0.565575	0	0	0.496161	0	3.89e-06	0.52808	0.00073663	0	0.512094	0	0	0.437845	0	0	0.606098	0	0	0.395458	0	0	0.370737	0	0
PWY-7184: pyrimidine deoxyribonucleotides de novo biosynthesis I	g__Haemophilus.s__Haemophilus_parainfluenzae	0.0405637	0.0405637	0.00906645		0.000285576	0.00101912	0.000120652	0.000698109	0	0.497732	0	5.37e-07	0.466807	0.000115037	0	0.451593	0	0	0.598724	0	0	0.502257	0	0	0.565575	0	0	0.496161	0	0	0.52808	0	0	0.512094	0	0	0.437845	0	0	0.606098	0	0	0.395458	0	0	0.370737	0	0
PWY-7187: pyrimidine deoxyribonucleotides de novo biosynthesis II	g__Haemophilus.s__Haemophilus_parainfluenzae	0.0454655	0.0454655	0.00865136		0.000249631	0.000893306	0.00010625	0.000637774	0	0.497732	0	5.91e-07	0.466807	0.000126605	0	0.451593	0	0	0.598724	0	0	0.502257	0	0	0.565575	0	0	0.496161	0	0	0.52808	0	0	0.512094	0	0	0.437845	0	0	0.606098	0	0	0.395458	0	0	0.370737	0	0
PWY-7197: pyrimidine deoxyribonucleotide phosphorylation	g__Akkermansia.s__Akkermansia_muciniphila	0.0147199	0.0147199	0.0128369		0.000382893	0.00126322	0.00078996	0.0021069	1.59e-05	0.497732	0.00319449	0	0.466807	0	2.47e-05	0.451593	0.00546953	0	0.598724	0	2.64e-06	0.502257	0.000525627	9.8e-06	0.565575	0.00173275	0	0.496161	0	1.13e-05	0.52808	0.00213983	2.13e-06	0.512094	0.000415939	5.96e-06	0.437845	0.00136121	1.19e-05	0.606098	0.00196338	3.61e-06	0.395458	0.000912866	6.46e-07	0.370737	0.000174248	0
PWY-7197: pyrimidine deoxyribonucleotide phosphorylation	g__Dialister.s__Dialister_invisus	0.0307522	0.0307522	0.0100829		0.00037681	0.00133267	0.000791703	0.00248341	1.02e-05	0.497732	0.0020493	0	0.466807	0	0	0.451593	0	8.76e-06	0.598724	0.00146311	0	0.502257	0	0	0.565575	0	0	0.496161	0	0	0.52808	0	1.03e-05	0.512094	0.00201135	5.17e-06	0.437845	0.00118078	1.58e-05	0.606098	0.00260684	6.61e-06	0.395458	0.00167148	0	0.370737	0	0
PWY-7197: pyrimidine deoxyribonucleotide phosphorylation	g__Enterococcus.s__Enterococcus_avium	0.0467232	0.0467232	0.00855241		0	0	3.04e-06	2.2e-05	0	0.497732	0	0	0.466807	0	0	0.451593	0	0	0.598724	0	0	0.502257	0	0	0.565575	0	0	0.496161	0	0	0.52808	0	0	0.512094	0	0	0.437845	0	0	0.606098	0	0	0.395458	0	0	0.370737	0	0
PWY-7197: pyrimidine deoxyribonucleotide phosphorylation	g__Haemophilus.s__Haemophilus_parainfluenzae	0.0482882	0.0482882	0.00843313		0.000308527	0.00110292	0.000133844	0.000786544	0	0.497732	0	5.5e-07	0.466807	0.000117822	0	0.451593	0	0	0.598724	0	0	0.502257	0	0	0.565575	0	0	0.496161	0	0	0.52808	0	0	0.512094	0	0	0.437845	0	0	0.606098	0	0	0.395458	0	0	0.370737	0	0
PWY-7198: pyrimidine deoxyribonucleotides de novo biosynthesis IV	g__Haemophilus.s__Haemophilus_parainfluenzae	0.0336151	0.0336151	0.00975486		9.26e-05	0.000443829	3.01e-05	0.000128015	0	0.497732	0	4.91e-07	0.466807	0.000105183	0	0.451593	0	0	0.598724	0	0	0.502257	0	0	0.565575	0	0	0.496161	0	0	0.52808	0	0	0.512094	0	0	0.437845	0	0	0.606098	0	0	0.395458	0	0	0.370737	0	0
PWY-7198: pyrimidine deoxyribonucleotides de novo biosynthesis IV	unclassified	0.0242274	0.0242274	0.0109671		5.62e-05	0.000196775	0.000120752	0.000371484	2.76e-06	0.497732	0.000554515	0	0.466807	0	0	0.451593	0	0	0.598724	0	0	0.502257	0	0	0.565575	0	0	0.496161	0	0	0.52808	0	0	0.512094	0	0	0.437845	0	0	0.606098	0	0	0.395458	0	0	0.370737	0	0
PWY-7199: pyrimidine deoxyribonucleosides salvage	g__Alistipes.s__Alistipes_sp_HGB5	0.0334576	0.0334576	0.00977214		5.67e-07	8.17e-06	1.72e-05	0.000112042	0	0.497732	0	0	0.466807	0	0	0.451593	0	0	0.598724	0	0	0.502257	0	0	0.565575	0	0	0.496161	0	0	0.52808	0	0	0.512094	0	0	0.437845	0	0	0.606098	0	0	0.395458	0	0	0.370737	0	0
PWY-7199: pyrimidine deoxyribonucleosides salvage	g__Haemophilus.s__Haemophilus_parainfluenzae	0.0389774	0.0389774	0.00921213		0.00029155	0.00102775	0.000124465	0.00069731	0	0.497732	0	8.66e-07	0.466807	0.000185516	0	0.451593	0	0	0.598724	0	0	0.502257	0	0	0.565575	0	0	0.496161	0	0	0.52808	0	0	0.512094	0	0	0.437845	0	0	0.606098	0	0	0.395458	0	0	0.370737	0	0
PWY-7199: pyrimidine deoxyribonucleosides salvage	g__Streptococcus.s__Streptococcus_thermophilus	0.0306423	0.0306423	0.0100961		5.89e-06	5.69e-05	2.78e-05	0.000136098	7.31e-07	0.497732	0.000146866	3.43e-06	0.466807	0.000734779	0	0.451593	0	0	0.598724	0	1.75e-06	0.502257	0.000348427	0	0.565575	0	0	0.496161	0	0	0.52808	0	0	0.512094	0	0	0.437845	0	0	0.606098	0	0	0.395458	0	0	0.370737	0	0
PWY-7208: superpathway of pyrimidine nucleobases salvage	g__Akkermansia.s__Akkermansia_muciniphila	0.00787595	0.00787595	0.0152173		0.000394296	0.00127049	0.000870182	0.00229945	1.75e-05	0.497732	0.00351595	0	0.466807	0	1.9e-05	0.451593	0.00420733	0	0.598724	0	3.05e-06	0.502257	0.000607259	1.13e-05	0.565575	0.00199797	0	0.496161	0	1.34e-05	0.52808	0.00253749	2.36e-06	0.512094	0.000460853	8.93e-06	0.437845	0.00203953	1.24e-05	0.606098	0.00204587	3.64e-06	0.395458	0.000920452	0	0.370737	0	1.09e-06
PWY-7208: superpathway of pyrimidine nucleobases salvage	g__Coprococcus.s__Coprococcus_catus	0.00357867	0.00357867	0.0182592		0.000105447	0.000266675	0.000189422	0.000335613	1.58e-06	0.497732	0.00031744	2.86e-06	0.466807	0.000612673	7.29e-07	0.451593	0.000161429	5.82e-06	0.598724	0.000972067	1.8e-06	0.502257	0.000358382	4.69e-06	0.565575	0.000829245	1.44e-05	0.496161	0.00290228	4.18e-06	0.52808	0.000791546	0	0.512094	0	2.93e-07	0.437845	6.69e-05	2.45e-06	0.606098	0.000404225	1.86e-06	0.395458	0.000470341	4.93e-07	0.370737	0.000132979	1.65e-06
PWY-7208: superpathway of pyrimidine nucleobases salvage	g__Dialister.s__Dialister_invisus	0.0453069	0.0453069	0.00866403		0.000370648	0.00130819	0.000726245	0.00226338	1.01e-05	0.497732	0.00202921	0	0.466807	0	0	0.451593	0	9.91e-06	0.598724	0.00165519	0	0.502257	0	0	0.565575	0	0	0.496161	0	0	0.52808	0	9.8e-06	0.512094	0.00191371	6.38e-06	0.437845	0.00145714	1.71e-05	0.606098	0.00282132	4.28e-06	0.395458	0.00108229	0	0.370737	0	0
PWY-7208: superpathway of pyrimidine nucleobases salvage	g__Haemophilus.s__Haemophilus_parainfluenzae	0.0444963	0.0444963	0.00872959		0.000274212	0.00101692	0.000115608	0.000662201	0	0.497732	0	6.54e-07	0.466807	0.000140101	0	0.451593	0	0	0.598724	0	0	0.502257	0	0	0.565575	0	0	0.496161	0	0	0.52808	0	0	0.512094	0	0	0.437845	0	0	0.606098	0	0	0.395458	0	0	0.370737	0	0
PWY-7208: superpathway of pyrimidine nucleobases salvage	g__Roseburia.s__Roseburia_intestinalis	0.00260534	0.00260534	0.0194928		0.000826902	0.00174825	0.000415531	0.0011522	2.17e-07	0.497732	4.36e-05	1.89e-06	0.466807	0.000404878	1.37e-06	0.451593	0.000303371	0	0.598724	0	4.2e-06	0.502257	0.000836225	0	0.565575	0	3.58e-06	0.496161	0.00072154	0	0.52808	0	6.3e-06	0.512094	0.00123024	0	0.437845	0	3.46e-06	0.606098	0.000570864	6.39e-06	0.395458	0.00161585	0	0.370737	0	1.23e-05
PWY-7208: superpathway of pyrimidine nucleobases salvage	g__Streptococcus.s__Streptococcus_mitis_oralis_pneumoniae	0.041317	0.041317	0.00899935		2.75e-05	0.000162335	5.94e-06	3.63e-05	0	0.497732	0	0	0.466807	0	0	0.451593	0	0	0.598724	0	0	0.502257	0	0	0.565575	0	0	0.496161	0	0	0.52808	0	0	0.512094	0	0	0.437845	0	0	0.606098	0	0	0.395458	0	0	0.370737	0	0
PWY-7210: pyrimidine deoxyribonucleotides biosynthesis from CTP	g__Haemophilus.s__Haemophilus_parainfluenzae	0.02974	0.02974	0.0102065		0.000108354	0.000507983	3.52e-05	0.000148082	0	0.497732	0	4.66e-07	0.466807	9.98e-05	0	0.451593	0	0	0.598724	0	0	0.502257	0	0	0.565575	0	0	0.496161	0	0	0.52808	0	0	0.512094	0	0	0.437845	0	0	0.606098	0	0	0.395458	0	0	0.370737	0	0
PWY-7210: pyrimidine deoxyribonucleotides biosynthesis from CTP	unclassified	0.0216981	0.0216981	0.0113785		6.42e-05	0.000221535	0.000138916	0.000422594	3.41e-06	0.497732	0.000685108	0	0.466807	0	0	0.451593	0	0	0.598724	0	0	0.502257	0	0	0.565575	0	0	0.496161	0	0	0.52808	0	0	0.512094	0	0	0.437845	0	0	0.606098	0	0	0.395458	0	0	0.370737	0	0
PWY-7219: adenosine ribonucleotides de novo biosynthesis	g__Acidaminococcus.s__Acidaminococcus_fermentans	0.0153891	0.0153891	0.012669		5.39e-06	3.89e-05	0.000186143	0.0010715	0	0.497732	0	0	0.466807	0	0	0.451593	0	0	0.598724	0	0	0.502257	0	2.16e-06	0.565575	0.000381912	0	0.496161	0	0	0.52808	0	0	0.512094	0	0	0.437845	0	0	0.606098	0	0	0.395458	0	0	0.370737	0	0
PWY-7219: adenosine ribonucleotides de novo biosynthesis	g__Akkermansia.s__Akkermansia_muciniphila	0.00445243	0.00445243	0.0174132		0.000518633	0.00155893	0.00116428	0.0029357	2.32e-05	0.497732	0.00466114	0	0.466807	0	2.26e-05	0.451593	0.00500451	0	0.598724	0	7.21e-06	0.502257	0.00143552	1.78e-05	0.565575	0.00314724	0	0.496161	0	1.58e-05	0.52808	0.00299197	2.41e-06	0.512094	0.000470617	8.9e-06	0.437845	0.00203268	1.12e-05	0.606098	0.00184789	4.55e-06	0.395458	0.00115057	3.11e-06	0.370737	0.000838871	4.95e-06
PWY-7219: adenosine ribonucleotides de novo biosynthesis	g__Bacteroides.s__Bacteroides_caccae	0.0278913	0.0278913	0.010444		0.000793952	0.00122202	0.00120889	0.00247688	0	0.497732	0	2.9e-06	0.466807	0.000621242	0	0.451593	0	0	0.598724	0	5.72e-07	0.502257	0.000113886	3.18e-06	0.565575	0.00056226	0	0.496161	0	3.53e-05	0.52808	0.00668459	2.02e-06	0.512094	0.000394459	1.64e-06	0.437845	0.000374561	1.6e-06	0.606098	0.000263984	5.4e-06	0.395458	0.00136551	2.63e-06	0.370737	0.000709399	3.87e-06
PWY-7219: adenosine ribonucleotides de novo biosynthesis	g__Bacteroides.s__Bacteroides_plebeius	0.0123948	0.0123948	0.013488		0.00375899	0.007888	0.00210011	0.00629751	0	0.497732	0	0	0.466807	0	0	0.451593	0	0	0.598724	0	0	0.502257	0	9.49e-06	0.565575	0.00167794	0	0.496161	0	0	0.52808	0	0	0.512094	0	0	0.437845	0	0	0.606098	0	0	0.395458	0	0	0.370737	0	0
PWY-7219: adenosine ribonucleotides de novo biosynthesis	g__Bacteroides.s__Bacteroides_vulgatus	0.000187119	0.000187119	0.0298519		0.0092631	0.0103709	0.00614614	0.00735024	0	0.497732	0	9.12e-06	0.466807	0.0019537	1.44e-05	0.451593	0.00318871	7.84e-05	0.598724	0.0130945	2.27e-05	0.502257	0.0045196	2.34e-06	0.565575	0.000413738	0	0.496161	0	3.66e-05	0.52808	0.00693076	0	0.512094	0	9.57e-06	0.437845	0.0021857	1.82e-05	0.606098	0.00300281	3.96e-05	0.395458	0.0100137	3.06e-05	0.370737	0.00825384	6.52e-06
PWY-7219: adenosine ribonucleotides de novo biosynthesis	g__Bifidobacterium.s__Bifidobacterium_adolescentis	0.0039228	0.0039228	0.0179034		0.000371682	0.00215941	0.00115044	0.00334371	0	0.497732	0	4.74e-06	0.466807	0.00101541	0	0.451593	0	0	0.598724	0	0	0.502257	0	5.3e-05	0.565575	0.009371	1.29e-05	0.496161	0.00259996	0	0.52808	0	0	0.512094	0	0	0.437845	0	2.16e-05	0.606098	0.00356378	4.74e-06	0.395458	0.00119861	2.86e-06	0.370737	0.000771437	0.000181666
PWY-7219: adenosine ribonucleotides de novo biosynthesis	g__Bifidobacterium.s__Bifidobacterium_dentium	0.0123508	0.0123508	0.0135015		7.27e-06	4.98e-05	2.8e-05	0.000110349	0	0.497732	0	0	0.466807	0	0	0.451593	0	0	0.598724	0	0	0.502257	0	0	0.565575	0	0	0.496161	0	0	0.52808	0	0	0.512094	0	0	0.437845	0	0	0.606098	0	0	0.395458	0	0	0.370737	0	0
PWY-7219: adenosine ribonucleotides de novo biosynthesis	g__Bifidobacterium.s__Bifidobacterium_longum	0.0048466	0.0048466	0.0170854		0.000340548	0.00100662	0.000864478	0.00250895	1.49e-06	0.497732	0.000299358	6.84e-06	0.466807	0.00146527	0	0.451593	0	1.92e-05	0.598724	0.00320682	3.07e-06	0.502257	0.000611241	4.83e-06	0.565575	0.000853999	0	0.496161	0	2.18e-06	0.52808	0.000412816	7.06e-06	0.512094	0.00137865	1.54e-06	0.437845	0.000351722	4.22e-06	0.606098	0.000696257	2.95e-06	0.395458	0.000745971	1.1e-06	0.370737	0.000296707	5.93e-06
PWY-7219: adenosine ribonucleotides de novo biosynthesis	g__Blautia.s__Blautia_producta	0.00487764	0.00487764	0.0170607		1.29e-06	1.14e-05	1.03e-05	4.46e-05	0	0.497732	0	0	0.466807	0	0	0.451593	0	0	0.598724	0	0	0.502257	0	0	0.565575	0	0	0.496161	0	0	0.52808	0	0	0.512094	0	0	0.437845	0	0	0.606098	0	0	0.395458	0	0	0.370737	0	0
PWY-7219: adenosine ribonucleotides de novo biosynthesis	g__Blautia.s__Ruminococcus_obeum	8.53e-05	8.53e-05	0.0329651		0.000541081	0.000932279	0.00104347	0.00162081	1.03e-06	0.497732	0.000206939	7.4e-06	0.466807	0.00158524	1.32e-05	0.451593	0.00292299	1.23e-05	0.598724	0.00205437	1.24e-05	0.502257	0.00246885	2.69e-05	0.565575	0.00475622	8.66e-06	0.496161	0.0017454	1.79e-05	0.52808	0.00338963	1.35e-05	0.512094	0.00263623	2.64e-06	0.437845	0.000602953	1.95e-05	0.606098	0.0032173	5.85e-06	0.395458	0.0014793	5.17e-06	0.370737	0.00139452	8.81e-06
PWY-7219: adenosine ribonucleotides de novo biosynthesis	g__Blautia.s__Ruminococcus_torques	0.0236257	0.0236257	0.0110608		0.000815829	0.0013347	0.0011901	0.0020464	3.69e-06	0.497732	0.000741363	3.56e-06	0.466807	0.000762628	2.1e-05	0.451593	0.00465021	2.2e-05	0.598724	0.00367448	4.03e-06	0.502257	0.000802378	1.25e-05	0.565575	0.00221014	3.67e-06	0.496161	0.000739679	1.8e-05	0.52808	0.00340857	1.87e-05	0.512094	0.00365167	3.26e-06	0.437845	0.000744555	3.13e-06	0.606098	0.000516418	1.5e-06	0.395458	0.000379307	1.14e-06	0.370737	0.000307496	1.4e-05
PWY-7219: adenosine ribonucleotides de novo biosynthesis	g__Butyricicoccus.s__Butyricicoccus_pullicaecorum	0.0141708	0.0141708	0.0129807		3.62e-06	2.17e-05	2.12e-07	3.37e-06	0	0.497732	0	0	0.466807	0	0	0.451593	0	0	0.598724	0	0	0.502257	0	0	0.565575	0	0	0.496161	0	0	0.52808	0	0	0.512094	0	0	0.437845	0	0	0.606098	0	0	0.395458	0	0	0.370737	0	0
PWY-7219: adenosine ribonucleotides de novo biosynthesis	g__Clostridium.s__Clostridium_bolteae	0.0328104	0.0328104	0.00984403		9.82e-05	0.000195278	0.000400259	0.00202781	0	0.497732	0	0	0.466807	0	0	0.451593	0	3.12e-07	0.598724	5.21e-05	9.45e-08	0.502257	1.88e-05	0	0.565575	0	0	0.496161	0	3.13e-06	0.52808	0.000592713	0	0.512094	0	0	0.437845	0	2.18e-07	0.606098	3.6e-05	0	0.395458	0	0	0.370737	0	0
PWY-7219: adenosine ribonucleotides de novo biosynthesis	g__Collinsella.s__Collinsella_aerofaciens	0.000130873	0.000130873	0.0312686		0.000622572	0.00121564	0.00124174	0.00203605	2.32e-06	0.497732	0.000466114	1.38e-05	0.466807	0.00295625	2.84e-05	0.451593	0.00628885	2.29e-05	0.598724	0.0038248	1.09e-05	0.502257	0.0021702	4.72e-05	0.565575	0.00834549	3.09e-05	0.496161	0.00622781	1.4e-05	0.52808	0.00265111	3e-05	0.512094	0.0058583	0	0.437845	0	9.54e-06	0.606098	0.001574	6.11e-06	0.395458	0.00154504	9.03e-06	0.370737	0.00243569	1.24e-05
PWY-7219: adenosine ribonucleotides de novo biosynthesis	g__Coprobacillus.s__Coprobacillus_sp_29_1	0.0397886	0.0397886	0.00913687		1.48e-05	8.27e-05	4.53e-05	0.000199913	0	0.497732	0	0	0.466807	0	0	0.451593	0	1.55e-06	0.598724	0.000258884	0	0.502257	0	0	0.565575	0	0	0.496161	0	0	0.52808	0	0	0.512094	0	0	0.437845	0	0	0.606098	0	0	0.395458	0	0	0.370737	0	0
PWY-7219: adenosine ribonucleotides de novo biosynthesis	g__Coprococcus.s__Coprococcus_catus	0.000490098	0.000490098	0.0260455		0.000154391	0.00032366	0.000283696	0.000442753	1.73e-06	0.497732	0.000347577	2.97e-06	0.466807	0.000636237	1.07e-06	0.451593	0.000236939	7.53e-06	0.598724	0.00125767	2.45e-06	0.502257	0.000487798	3.96e-06	0.565575	0.000700173	1.64e-05	0.496161	0.00330538	5.96e-06	0.52808	0.00112862	6.52e-07	0.512094	0.00012732	1.56e-06	0.437845	0.00035629	1.95e-06	0.606098	0.00032173	3.28e-06	0.395458	0.000829418	2.06e-06	0.370737	0.000555651	2.8e-06
PWY-7219: adenosine ribonucleotides de novo biosynthesis	g__Coprococcus.s__Coprococcus_comes	0.00831091	0.00831091	0.0150115		0.000452721	0.000589383	0.000641156	0.00087514	4.23e-07	0.497732	8.5e-05	6.44e-06	0.466807	0.00137959	7.93e-07	0.451593	0.000175601	7.3e-06	0.598724	0.00121926	9.47e-07	0.502257	0.000188549	7.28e-06	0.565575	0.00128719	9.9e-06	0.496161	0.00199532	4.96e-06	0.52808	0.000939251	1.08e-05	0.512094	0.00210899	4.94e-06	0.437845	0.00112825	7.49e-06	0.606098	0.00123577	6.79e-06	0.395458	0.001717	4.42e-06	0.370737	0.00119222	8.83e-06
PWY-7219: adenosine ribonucleotides de novo biosynthesis	g__Dialister.s__Dialister_invisus	0.0289869	0.0289869	0.0103014		0.000476006	0.00166197	0.00095511	0.00277164	1.56e-05	0.497732	0.00313422	0	0.466807	0	0	0.451593	0	1.44e-05	0.598724	0.00240511	0	0.502257	0	0	0.565575	0	0	0.496161	0	0	0.52808	0	1.35e-05	0.512094	0.00263623	7.24e-06	0.437845	0.00165355	1.67e-05	0.606098	0.00275533	6.64e-06	0.395458	0.00167907	0	0.370737	0	0
PWY-7219: adenosine ribonucleotides de novo biosynthesis	g__Dorea.s__Dorea_formicigenerans	0.00017643	0.00017643	0.0300849		0.0002637	0.000353105	0.000412084	0.000466721	3.92e-07	0.497732	7.88e-05	2.08e-06	0.466807	0.00044558	8.47e-06	0.451593	0.00187558	7.25e-06	0.598724	0.00121091	3.26e-06	0.502257	0.00064907	3.42e-06	0.565575	0.000604695	5.73e-06	0.496161	0.00115487	7.07e-06	0.52808	0.00133881	4.62e-06	0.512094	0.000902178	1.43e-06	0.437845	0.000326599	2.67e-06	0.606098	0.000440523	1.58e-06	0.395458	0.000399537	5.17e-07	0.370737	0.000139452	2.7e-06
PWY-7219: adenosine ribonucleotides de novo biosynthesis	g__Dorea.s__Dorea_longicatena	0.0133524	0.0133524	0.0132058		0.00050764	0.000981001	0.000797569	0.00142951	1.52e-07	0.497732	3.05e-05	6.16e-06	0.466807	0.0013196	8.29e-06	0.451593	0.00183573	3.96e-06	0.598724	0.000661406	1.47e-06	0.502257	0.000292679	2.18e-05	0.565575	0.00385449	4.38e-05	0.496161	0.00882777	1.43e-05	0.52808	0.00270792	4.75e-06	0.512094	0.000927564	3.3e-06	0.437845	0.000753691	1.08e-05	0.606098	0.00178189	2.91e-06	0.395458	0.000735856	2.23e-06	0.370737	0.000601505	1.58e-05
PWY-7219: adenosine ribonucleotides de novo biosynthesis	g__Eggerthella.s__Eggerthella_lenta	0.0405698	0.0405698	0.00906591		2.46e-05	0.000108968	5.26e-05	0.000169807	0	0.497732	0	0	0.466807	0	2.55e-06	0.451593	0.000564668	3.09e-06	0.598724	0.000516097	1.22e-06	0.502257	0.000242904	0	0.565575	0	0	0.496161	0	5.1e-07	0.52808	9.66e-05	5.72e-07	0.512094	0.000111698	0	0.437845	0	0	0.606098	0	0	0.395458	0	0	0.370737	0	0
PWY-7219: adenosine ribonucleotides de novo biosynthesis	g__Enterococcus.s__Enterococcus_avium	0.0413044	0.0413044	0.00900046		0	0	5.1e-06	3.59e-05	0	0.497732	0	0	0.466807	0	0	0.451593	0	0	0.598724	0	0	0.502257	0	0	0.565575	0	0	0.496161	0	0	0.52808	0	0	0.512094	0	0	0.437845	0	0	0.606098	0	0	0.395458	0	0	0.370737	0	0
PWY-7219: adenosine ribonucleotides de novo biosynthesis	g__Erysipelotrichaceae_noname.s__Erysipelotrichaceae_bacterium_2_2_44A	0.0254316	0.0254316	0.0107867		2.33e-06	1.51e-05	1.06e-05	5.17e-05	0	0.497732	0	0	0.466807	0	0	0.451593	0	0	0.598724	0	0	0.502257	0	0	0.565575	0	0	0.496161	0	0	0.52808	0	0	0.512094	0	0	0.437845	0	0	0.606098	0	0	0.395458	0	0	0.370737	0	0
PWY-7219: adenosine ribonucleotides de novo biosynthesis	g__Erysipelotrichaceae_noname.s__Eubacterium_biforme	0.0264075	0.0264075	0.0106468		0.000430093	0.00138966	0.00083752	0.00231818	2.09e-06	0.497732	0.000419905	1.91e-05	0.466807	0.00409163	1.37e-05	0.451593	0.00303371	3.38e-06	0.598724	0.000564534	0	0.502257	0	0	0.565575	0	5.88e-05	0.496161	0.011851	3.25e-05	0.52808	0.00615437	0	0.512094	0	0	0.437845	0	0	0.606098	0	0	0.395458	0	0	0.370737	0	2.16e-05
PWY-7219: adenosine ribonucleotides de novo biosynthesis	g__Eubacterium.s__Eubacterium_hallii	4.56e-05	4.56e-05	0.0354521		0.00049155	0.000858134	0.000923799	0.00129951	5.7e-06	0.497732	0.00114519	2.99e-06	0.466807	0.000640522	1.02e-05	0.451593	0.00225867	4.51e-06	0.598724	0.000753268	6.02e-06	0.502257	0.00119859	1.46e-05	0.565575	0.00258144	1.32e-05	0.496161	0.00266043	2.74e-05	0.52808	0.0051886	1.27e-05	0.512094	0.00248001	6.16e-06	0.437845	0.00140689	1.26e-05	0.606098	0.00207887	9.25e-06	0.395458	0.00233906	2.24e-06	0.370737	0.000604203	1.68e-05
PWY-7219: adenosine ribonucleotides de novo biosynthesis	g__Eubacterium.s__Eubacterium_limosum	0.0169393	0.0169393	0.0123072		6.86e-07	4.78e-06	8.92e-06	4.93e-05	0	0.497732	0	0	0.466807	0	0	0.451593	0	0	0.598724	0	0	0.502257	0	0	0.565575	0	0	0.496161	0	0	0.52808	0	0	0.512094	0	0	0.437845	0	0	0.606098	0	0	0.395458	0	0	0.370737	0	0
PWY-7219: adenosine ribonucleotides de novo biosynthesis	g__Eubacterium.s__Eubacterium_ramulus	0.00746734	0.00746734	0.0154215		0.000132245	0.000277414	0.000220907	0.000404009	0	0.497732	0	6.61e-07	0.466807	0.0001416	4.06e-07	0.451593	8.99e-05	0	0.598724	0	4.06e-06	0.502257	0.000808351	1.04e-05	0.565575	0.00183884	6.51e-06	0.496161	0.00131207	1.13e-06	0.52808	0.000213983	0	0.512094	0	1.1e-06	0.437845	0.00025123	0	0.606098	0	1.5e-06	0.395458	0.000379307	7.5e-07	0.370737	0.0002023	3.99e-07
PWY-7219: adenosine ribonucleotides de novo biosynthesis	g__Gemella.s__Gemella_morbillorum	0.0491998	0.0491998	0.0083655		1.03e-06	7.15e-06	1.08e-07	1.72e-06	0	0.497732	0	0	0.466807	0	0	0.451593	0	0	0.598724	0	0	0.502257	0	0	0.565575	0	0	0.496161	0	0	0.52808	0	0	0.512094	0	0	0.437845	0	0	0.606098	0	0	0.395458	0	0	0.370737	0	0
PWY-7219: adenosine ribonucleotides de novo biosynthesis	g__Gordonibacter.s__Gordonibacter_pamelaeae	0.000750296	0.000750296	0.0243677		7.56e-06	3.7e-05	3.51e-05	0.000112086	1.16e-07	0.497732	2.33e-05	0	0.466807	0	0	0.451593	0	0	0.598724	0	0	0.502257	0	0	0.565575	0	0	0.496161	0	4.14e-07	0.52808	7.84e-05	0	0.512094	0	0	0.437845	0	0	0.606098	0	0	0.395458	0	0	0.370737	0	0
PWY-7219: adenosine ribonucleotides de novo biosynthesis	g__Haemophilus.s__Haemophilus_parainfluenzae	0.0283488	0.0283488	0.0103838		0.000409581	0.00135731	0.000174499	0.000928212	0	0.497732	0	9.08e-07	0.466807	0.000194513	0	0.451593	0	0	0.598724	0	0	0.502257	0	0	0.565575	0	0	0.496161	0	0	0.52808	0	6.63e-07	0.512094	0.000129468	0	0.437845	0	0	0.606098	0	0	0.395458	0	0	0.370737	0	0
PWY-7219: adenosine ribonucleotides de novo biosynthesis	g__Lachnospiraceae_noname.s__Lachnospiraceae_bacterium_1_1_57FAA	0.0374599	0.0374599	0.00935741		0.000104057	0.000253233	0.000174803	0.000431761	0	0.497732	0	0	0.466807	0	0	0.451593	0	1.6e-06	0.598724	0.000267235	1.22e-06	0.502257	0.000242904	0	0.565575	0	0	0.496161	0	1.17e-05	0.52808	0.00221557	1.62e-06	0.512094	0.000316348	0	0.437845	0	0	0.606098	0	0	0.395458	0	0	0.370737	0	0
PWY-7219: adenosine ribonucleotides de novo biosynthesis	g__Lachnospiraceae_noname.s__Lachnospiraceae_bacterium_2_1_46FAA	0.0498547	0.0498547	0.00831773		1.82e-05	9.48e-05	5.29e-06	3.9e-05	0	0.497732	0	0	0.466807	0	0	0.451593	0	0	0.598724	0	0	0.502257	0	0	0.565575	0	0	0.496161	0	0	0.52808	0	0	0.512094	0	0	0.437845	0	0	0.606098	0	0	0.395458	0	0	0.370737	0	0
PWY-7219: adenosine ribonucleotides de novo biosynthesis	g__Lachnospiraceae_noname.s__Lachnospiraceae_bacterium_3_1_46FAA	0.00221874	0.00221874	0.0201187		0.000101186	0.000254701	0.000237953	0.000598221	1.19e-06	0.497732	0.000239085	0	0.466807	0	0	0.451593	0	1.74e-06	0.598724	0.000290618	7.11e-07	0.502257	0.000141561	2.16e-06	0.565575	0.000381912	0	0.496161	0	1.05e-05	0.52808	0.00198833	1.25e-06	0.512094	0.000244096	8.03e-07	0.437845	0.000183398	0	0.606098	0	0	0.395458	0	0	0.370737	0	2.25e-06
PWY-7219: adenosine ribonucleotides de novo biosynthesis	g__Lachnospiraceae_noname.s__Lachnospiraceae_bacterium_3_1_57FAA_CT1	0.0404051	0.0404051	0.00908075		2.68e-05	0.000176111	7.83e-05	0.00032411	1.41e-07	0.497732	2.83e-05	0	0.466807	0	3.15e-07	0.451593	6.98e-05	5.2e-06	0.598724	0.000868513	3.04e-07	0.502257	6.05e-05	0	0.565575	0	0	0.496161	0	1.24e-05	0.52808	0.00234813	7.11e-07	0.512094	0.000138842	0	0.437845	0	0	0.606098	0	0	0.395458	0	0	0.370737	0	0
PWY-7219: adenosine ribonucleotides de novo biosynthesis	g__Lachnospiraceae_noname.s__Lachnospiraceae_bacterium_5_1_57FAA	0.0265471	0.0265471	0.0106272		7.24e-06	3.47e-05	2.15e-05	8.7e-05	0	0.497732	0	0	0.466807	0	0	0.451593	0	0	0.598724	0	0	0.502257	0	0	0.565575	0	0	0.496161	0	0	0.52808	0	0	0.512094	0	0	0.437845	0	0	0.606098	0	0	0.395458	0	0	0.370737	0	0
PWY-7219: adenosine ribonucleotides de novo biosynthesis	g__Parabacteroides.s__Parabacteroides_distasonis	0.0100062	0.0100062	0.0143024		0.000904097	0.00132296	0.00135735	0.0022251	0	0.497732	0	1.04e-06	0.466807	0.00022279	3.23e-06	0.451593	0.000715246	1.66e-05	0.598724	0.00277256	5.14e-06	0.502257	0.00102338	2.23e-06	0.565575	0.000394289	0	0.496161	0	3.11e-06	0.52808	0.000588925	6.14e-07	0.512094	0.0001199	3.86e-06	0.437845	0.00088159	2.08e-06	0.606098	0.000343179	8.49e-06	0.395458	0.00214688	0	0.370737	0	0
PWY-7219: adenosine ribonucleotides de novo biosynthesis	g__Prevotella.s__Prevotella_copri	0.00194256	0.00194256	0.0206375		0.0145214	0.0325738	0.00676717	0.0203706	0	0.497732	0	0	0.466807	0	0	0.451593	0	0	0.598724	0	0	0.502257	0	0	0.565575	0	4.04e-06	0.496161	0.000814251	0	0.52808	0	0	0.512094	0	0	0.437845	0	0	0.606098	0	0	0.395458	0	3.76e-05	0.370737	0.010142	0
PWY-7219: adenosine ribonucleotides de novo biosynthesis	g__Prevotella.s__Prevotella_stercorea	0.00259674	0.00259674	0.0195057		0.00198905	0.0070832	0.000494216	0.00306916	0	0.497732	0	0	0.466807	0	0	0.451593	0	0	0.598724	0	0	0.502257	0	0	0.565575	0	0	0.496161	0	0	0.52808	0	0	0.512094	0	0	0.437845	0	0	0.606098	0	0	0.395458	0	0	0.370737	0	0
PWY-7219: adenosine ribonucleotides de novo biosynthesis	g__Prevotella.s__Prevotella_timonensis	0.0334103	0.0334103	0.00977734		1.55e-07	2.24e-06	1.96e-06	1.2e-05	0	0.497732	0	0	0.466807	0	0	0.451593	0	0	0.598724	0	0	0.502257	0	0	0.565575	0	0	0.496161	0	0	0.52808	0	0	0.512094	0	0	0.437845	0	0	0.606098	0	0	0.395458	0	0	0.370737	0	0
PWY-7219: adenosine ribonucleotides de novo biosynthesis	g__Roseburia.s__Roseburia_intestinalis	0.000601886	0.000601886	0.0252355		0.00154621	0.00325617	0.000732528	0.00167926	8.13e-07	0.497732	0.000163341	2.37e-06	0.466807	0.000507704	2.38e-06	0.451593	0.000527024	0	0.598724	0	6.87e-06	0.502257	0.00136783	1.69e-07	0.565575	2.99e-05	3.79e-06	0.496161	0.000763865	1.01e-06	0.52808	0.000191259	4.6e-06	0.512094	0.000898272	2.93e-06	0.437845	0.000669186	4.01e-06	0.606098	0.000661609	9.44e-06	0.395458	0.00238711	0	0.370737	0	1.49e-05
PWY-7219: adenosine ribonucleotides de novo biosynthesis	g__Roseburia.s__Roseburia_inulinivorans	0.00427557	0.00427557	0.01757		0.00160003	0.0026423	0.000984843	0.00195131	0	0.497732	0	8.98e-06	0.466807	0.00192371	6.49e-07	0.451593	0.000143714	5.33e-07	0.598724	8.9e-05	6.22e-07	0.502257	0.000123841	1.83e-06	0.565575	0.000323565	2.05e-06	0.496161	0.000413172	1.23e-06	0.52808	0.000232919	8.11e-06	0.512094	0.00158369	1.12e-06	0.437845	0.000255798	4.41e-06	0.606098	0.000727605	0	0.395458	0	4.03e-07	0.370737	0.000108703	1.06e-05
PWY-7219: adenosine ribonucleotides de novo biosynthesis	g__Ruminococcus.s__Ruminococcus_bromii	0.0293205	0.0293205	0.010259		0.00261032	0.00484167	0.00370335	0.00572189	1.24e-05	0.497732	0.0024913	4.65e-05	0.466807	0.00996129	0.000120771	0.451593	0.0267433	0	0.598724	0	2.19e-06	0.502257	0.000436032	0.000133044	0.565575	0.0235237	5.74e-05	0.496161	0.0115688	6.9e-05	0.52808	0.0130662	0	0.512094	0	1.96e-06	0.437845	0.000447647	4.92e-05	0.606098	0.0081175	1.51e-05	0.395458	0.00381836	4.39e-06	0.370737	0.00118413	5.92e-05
PWY-7219: adenosine ribonucleotides de novo biosynthesis	g__Ruminococcus.s__Ruminococcus_sp_5_1_39BFAA	0.00208807	0.00208807	0.0203555		0.00116808	0.00250242	0.00212773	0.00385408	0	0.497732	0	3.07e-06	0.466807	0.000657659	3.36e-05	0.451593	0.00744033	1.03e-05	0.598724	0.00172032	4.31e-05	0.502257	0.00858126	1.33e-05	0.565575	0.00235159	5.68e-05	0.496161	0.0114479	1.07e-05	0.52808	0.00202621	6.78e-05	0.512094	0.0132398	0	0.437845	0	1.44e-05	0.606098	0.00237585	0	0.395458	0	0	0.370737	0	3.94e-05
PWY-7219: adenosine ribonucleotides de novo biosynthesis	g__Streptococcus.s__Streptococcus_mitis_oralis_pneumoniae	0.0495026	0.0495026	0.00834333		5.88e-05	0.000327323	1.65e-05	8.78e-05	0	0.497732	0	0	0.466807	0	0	0.451593	0	0	0.598724	0	0	0.502257	0	0	0.565575	0	0	0.496161	0	0	0.52808	0	0	0.512094	0	0	0.437845	0	0	0.606098	0	0	0.395458	0	0	0.370737	0	0
PWY-7219: adenosine ribonucleotides de novo biosynthesis	g__Subdoligranulum.s__Subdoligranulum_sp_4_3_54A2FAA	0.00995419	0.00995419	0.0143222		5.95e-05	0.000267579	0.000154271	0.000469196	0	0.497732	0	0	0.466807	0	3.64e-06	0.451593	0.000806036	0	0.598724	0	0	0.502257	0	0	0.565575	0	0	0.496161	0	7.27e-06	0.52808	0.00137668	0	0.512094	0	0	0.437845	0	0	0.606098	0	0	0.395458	0	0	0.370737	0	0
PWY-7220: adenosine deoxyribonucleotides de novo biosynthesis II	g__Bacteroides.s__Bacteroides_vulgatus	0.000323268	0.000323268	0.0276887		0.00577307	0.00648935	0.00388945	0.00464653	0	0.497732	0	6.44e-06	0.466807	0.00137959	1.43e-05	0.451593	0.00316657	6.09e-05	0.598724	0.0101716	1.33e-05	0.502257	0.00264805	5.52e-07	0.565575	9.76e-05	0	0.496161	0	2.79e-05	0.52808	0.00528329	0	0.512094	0	4.16e-06	0.437845	0.000950107	1.36e-05	0.606098	0.00224386	2.32e-05	0.395458	0.00586662	2.73e-05	0.370737	0.00736372	3.86e-06
PWY-7220: adenosine deoxyribonucleotides de novo biosynthesis II	g__Haemophilus.s__Haemophilus_parainfluenzae	0.0281342	0.0281342	0.0104119		0.000288022	0.000962896	0.000121594	0.000652257	0	0.497732	0	4.08e-07	0.466807	8.74e-05	0	0.451593	0	0	0.598724	0	0	0.502257	0	0	0.565575	0	0	0.496161	0	0	0.52808	0	0	0.512094	0	0	0.437845	0	0	0.606098	0	1.69e-07	0.395458	4.27e-05	0	0.370737	0	0
PWY-7221: guanosine ribonucleotides de novo biosynthesis	g__Acidaminococcus.s__Acidaminococcus_fermentans	0.0261744	0.0261744	0.0106797		3.49e-06	2.65e-05	0.000108675	0.000679778	0	0.497732	0	0	0.466807	0	0	0.451593	0	0	0.598724	0	0	0.502257	0	1.01e-06	0.565575	0.000178579	0	0.496161	0	0	0.52808	0	0	0.512094	0	0	0.437845	0	0	0.606098	0	0	0.395458	0	0	0.370737	0	0
PWY-7221: guanosine ribonucleotides de novo biosynthesis	g__Adlercreutzia.s__Adlercreutzia_equolifaciens	0.0370684	0.0370684	0.00939588		5.4e-05	0.000153879	9.16e-05	0.000218435	3.6e-07	0.497732	7.23e-05	4.63e-07	0.466807	9.92e-05	2.19e-06	0.451593	0.00048495	0	0.598724	0	1.99e-06	0.502257	0.000396211	0	0.565575	0	5.26e-07	0.496161	0.000106014	3.63e-06	0.52808	0.000687395	0	0.512094	0	1.48e-06	0.437845	0.000338019	0	0.606098	0	0	0.395458	0	9.76e-07	0.370737	0.00026326	1.09e-06
PWY-7221: guanosine ribonucleotides de novo biosynthesis	g__Akkermansia.s__Akkermansia_muciniphila	0.00430056	0.00430056	0.0175474		0.000456311	0.00135405	0.00103122	0.00261623	1.82e-05	0.497732	0.00365659	0	0.466807	0	2.24e-05	0.451593	0.00496022	0	0.598724	0	4.73e-06	0.502257	0.000941749	1.74e-05	0.565575	0.00307652	0	0.496161	0	1.22e-05	0.52808	0.00231025	2.18e-06	0.512094	0.000425703	6.64e-06	0.437845	0.00151652	1.2e-05	0.606098	0.00197988	4.26e-06	0.395458	0.00107723	2.62e-06	0.370737	0.000706701	3.48e-06
PWY-7221: guanosine ribonucleotides de novo biosynthesis	g__Anaerofustis.s__Anaerofustis_stercorihominis	0.0459717	0.0459717	0.00861119		0	0	1.23e-06	8.89e-06	0	0.497732	0	0	0.466807	0	0	0.451593	0	0	0.598724	0	0	0.502257	0	0	0.565575	0	0	0.496161	0	0	0.52808	0	0	0.512094	0	0	0.437845	0	0	0.606098	0	0	0.395458	0	0	0.370737	0	0
PWY-7221: guanosine ribonucleotides de novo biosynthesis	g__Bacteroides.s__Bacteroides_caccae	0.0383385	0.0383385	0.00927256		0.000639559	0.000988582	0.000971676	0.00212503	0	0.497732	0	3.44e-06	0.466807	0.000736921	0	0.451593	0	0	0.598724	0	3.46e-07	0.502257	6.89e-05	2.3e-06	0.565575	0.000406666	0	0.496161	0	2.43e-05	0.52808	0.00460157	0	0.512094	0	8.85e-07	0.437845	0.000202126	0	0.606098	0	5.21e-06	0.395458	0.00131746	0	0.370737	0	3.27e-06
PWY-7221: guanosine ribonucleotides de novo biosynthesis	g__Bacteroides.s__Bacteroides_plebeius	0.0137306	0.0137306	0.0131001		0.00255911	0.00542018	0.00143456	0.0043396	0	0.497732	0	0	0.466807	0	0	0.451593	0	0	0.598724	0	0	0.502257	0	6.93e-06	0.565575	0.0012253	0	0.496161	0	0	0.52808	0	0	0.512094	0	0	0.437845	0	0	0.606098	0	0	0.395458	0	0	0.370737	0	0
PWY-7221: guanosine ribonucleotides de novo biosynthesis	g__Bacteroides.s__Bacteroides_vulgatus	0.000236781	0.000236781	0.02892		0.0067415	0.00755255	0.00449732	0.00542233	0	0.497732	0	7.27e-06	0.466807	0.00155739	1.15e-05	0.451593	0.00254654	6.17e-05	0.598724	0.0103052	1.98e-05	0.502257	0.0039422	1.94e-06	0.565575	0.000343014	0	0.496161	0	3.12e-05	0.52808	0.00590819	0	0.512094	0	6.98e-06	0.437845	0.00159417	1.43e-05	0.606098	0.00235935	2.5e-05	0.395458	0.00632178	2.26e-05	0.370737	0.00609597	4.15e-06
PWY-7221: guanosine ribonucleotides de novo biosynthesis	g__Bifidobacterium.s__Bifidobacterium_adolescentis	0.00213494	0.00213494	0.0202689		0.000210537	0.00114804	0.00080366	0.00256738	0	0.497732	0	2.38e-06	0.466807	0.000509847	0	0.451593	0	0	0.598724	0	0	0.502257	0	2.83e-05	0.565575	0.00500376	9.05e-06	0.496161	0.001824	0	0.52808	0	0	0.512094	0	0	0.437845	0	1.05e-05	0.606098	0.00173239	0	0.395458	0	9.42e-07	0.370737	0.000254089	9.52e-05
PWY-7221: guanosine ribonucleotides de novo biosynthesis	g__Bifidobacterium.s__Bifidobacterium_dentium	0.0298398	0.0298398	0.0101941		4.98e-06	3.86e-05	1.87e-05	8.35e-05	0	0.497732	0	0	0.466807	0	0	0.451593	0	0	0.598724	0	0	0.502257	0	0	0.565575	0	0	0.496161	0	0	0.52808	0	0	0.512094	0	0	0.437845	0	0	0.606098	0	0	0.395458	0	0	0.370737	0	0
PWY-7221: guanosine ribonucleotides de novo biosynthesis	g__Bifidobacterium.s__Bifidobacterium_longum	0.00699743	0.00699743	0.0156709		0.00020396	0.000709813	0.000520866	0.0015598	5.7e-07	0.497732	0.000114519	3.95e-06	0.466807	0.000846174	0	0.451593	0	1.4e-05	0.598724	0.00233831	2.61e-06	0.502257	0.000519654	1.95e-06	0.565575	0.000344782	0	0.496161	0	1.67e-06	0.52808	0.00031624	4.59e-06	0.512094	0.000896319	1.87e-06	0.437845	0.000427091	2.87e-06	0.606098	0.000473521	0	0.395458	0	8.31e-07	0.370737	0.000224148	3.32e-06
PWY-7221: guanosine ribonucleotides de novo biosynthesis	g__Blautia.s__Ruminococcus_obeum	0.00065703	0.00065703	0.0248902		0.000367818	0.000645706	0.00069022	0.00122274	1.49e-06	0.497732	0.000299358	4.84e-06	0.466807	0.00103683	9.21e-06	0.451593	0.00203945	8.94e-06	0.598724	0.00149318	1.23e-05	0.502257	0.00244895	1.48e-05	0.565575	0.00261681	7.73e-06	0.496161	0.00155796	9.94e-06	0.52808	0.00188229	1.42e-05	0.512094	0.00277293	2.87e-06	0.437845	0.000655483	1.32e-05	0.606098	0.00217787	3.71e-06	0.395458	0.000938153	2.95e-06	0.370737	0.000795713	2.7e-06
PWY-7221: guanosine ribonucleotides de novo biosynthesis	g__Blautia.s__Ruminococcus_torques	0.00182398	0.00182398	0.0208836		0.000171481	0.000335823	0.000355263	0.00078869	1.49e-06	0.497732	0.000299358	1.45e-06	0.466807	0.000310621	1.17e-05	0.451593	0.00259083	2.15e-06	0.598724	0.000359097	1.61e-06	0.502257	0.000320553	3.89e-06	0.565575	0.000687796	0	0.496161	0	9.88e-06	0.52808	0.00187093	1.87e-06	0.512094	0.000365167	3.99e-07	0.437845	9.11e-05	0	0.606098	0	0	0.395458	0	0	0.370737	0	5.66e-06
PWY-7221: guanosine ribonucleotides de novo biosynthesis	g__Butyricicoccus.s__Butyricicoccus_pullicaecorum	0.0350157	0.0350157	0.00960484		1.14e-06	8.57e-06	0	0	0	0.497732	0	0	0.466807	0	0	0.451593	0	0	0.598724	0	0	0.502257	0	0	0.565575	0	0	0.496161	0	0	0.52808	0	0	0.512094	0	0	0.437845	0	0	0.606098	0	0	0.395458	0	0	0.370737	0	0
PWY-7221: guanosine ribonucleotides de novo biosynthesis	g__Clostridium.s__Clostridium_bolteae	0.027953	0.027953	0.0104358		6.44e-05	0.000153031	0.000304302	0.00156334	0	0.497732	0	0	0.466807	0	0	0.451593	0	0	0.598724	0	0	0.502257	0	0	0.565575	0	0	0.496161	0	1.39e-06	0.52808	0.000263217	0	0.512094	0	0	0.437845	0	0	0.606098	0	0	0.395458	0	0	0.370737	0	0
PWY-7221: guanosine ribonucleotides de novo biosynthesis	g__Coprococcus.s__Coprococcus_catus	0.00149428	0.00149428	0.0216634		0.000120733	0.000258815	0.000218371	0.000373128	1.8e-06	0.497732	0.00036164	2.91e-06	0.466807	0.000623384	6.77e-07	0.451593	0.000149914	4.04e-06	0.598724	0.000674768	1.22e-06	0.502257	0.000242904	4.81e-06	0.565575	0.000850462	1.16e-05	0.496161	0.00233795	6.1e-06	0.52808	0.00115513	2.16e-06	0.512094	0.000421797	1.27e-06	0.437845	0.000290057	1.9e-06	0.606098	0.000313481	2.5e-06	0.395458	0.000632179	1.11e-06	0.370737	0.000299404	2.9e-06
PWY-7221: guanosine ribonucleotides de novo biosynthesis	g__Coprococcus.s__Coprococcus_comes	0.00484251	0.00484251	0.0170886		0.00029352	0.000379539	0.000433121	0.000622467	0	0.497732	0	4.43e-06	0.466807	0.000949	0	0.451593	0	3.97e-06	0.598724	0.000663076	1.47e-06	0.502257	0.000292679	6.98e-06	0.565575	0.00123414	6.11e-06	0.496161	0.00123145	3.51e-06	0.52808	0.000664671	5.86e-06	0.512094	0.00114432	2.67e-06	0.437845	0.000609804	7.02e-06	0.606098	0.00115823	2.98e-06	0.395458	0.000753557	2.65e-06	0.370737	0.000714793	5.05e-06
PWY-7221: guanosine ribonucleotides de novo biosynthesis	g__Dialister.s__Dialister_invisus	0.04071	0.04071	0.00905332		0.000392581	0.00135002	0.000796462	0.00256124	1.45e-05	0.497732	0.00291321	0	0.466807	0	0	0.451593	0	1.1e-05	0.598724	0.00183724	0	0.502257	0	0	0.565575	0	0	0.496161	0	0	0.52808	0	1.2e-05	0.512094	0.00234332	8.59e-06	0.437845	0.00196188	1.47e-05	0.606098	0.00242535	7.94e-06	0.395458	0.0020078	0	0.370737	0	0
PWY-7221: guanosine ribonucleotides de novo biosynthesis	g__Eggerthella.s__Eggerthella_lenta	0.0425567	0.0425567	0.00889166		2.14e-05	0.000105263	4.8e-05	0.000162293	0	0.497732	0	0	0.466807	0	6.85e-07	0.451593	0.000151685	3.4e-06	0.598724	0.000567874	8.54e-07	0.502257	0.000170032	0	0.565575	0	0	0.496161	0	2.78e-07	0.52808	5.26e-05	9.25e-07	0.512094	0.000180631	0	0.437845	0	0	0.606098	0	0	0.395458	0	0	0.370737	0	0
PWY-7221: guanosine ribonucleotides de novo biosynthesis	g__Eubacterium.s__Eubacterium_hallii	0.000335261	0.000335261	0.0275447		0.000330611	0.000647478	0.000599665	0.000899279	4.33e-06	0.497732	0.000869946	1.45e-06	0.466807	0.000310621	5.52e-06	0.451593	0.00122234	3.4e-06	0.598724	0.000567874	2.93e-06	0.502257	0.000583367	1.09e-05	0.565575	0.00192724	1.11e-05	0.496161	0.00223718	2.04e-05	0.52808	0.00386305	9.19e-06	0.512094	0.00179459	5.3e-06	0.437845	0.00121047	7.79e-06	0.606098	0.00128527	3.75e-06	0.395458	0.000948268	2.5e-06	0.370737	0.000674333	1.1e-05
PWY-7221: guanosine ribonucleotides de novo biosynthesis	g__Eubacterium.s__Eubacterium_ramulus	0.00747547	0.00747547	0.0154174		6.75e-05	0.000179714	0.000131603	0.00030336	0	0.497732	0	7.88e-07	0.466807	0.000168806	0	0.451593	0	0	0.598724	0	2.59e-06	0.502257	0.000515672	5.78e-06	0.565575	0.00102197	3.14e-06	0.496161	0.000632859	4.04e-07	0.52808	7.65e-05	0	0.512094	0	9.02e-07	0.437845	0.000206009	0	0.606098	0	0	0.395458	0	1e-06	0.370737	0.000269733	1.75e-06
PWY-7221: guanosine ribonucleotides de novo biosynthesis	g__Haemophilus.s__Haemophilus_parainfluenzae	0.0226789	0.0226789	0.0112134		0.00029299	0.00096514	0.000121366	0.000637152	0	0.497732	0	9.24e-07	0.466807	0.00019794	0	0.451593	0	0	0.598724	0	0	0.502257	0	0	0.565575	0	0	0.496161	0	0	0.52808	0	0	0.512094	0	0	0.437845	0	0	0.606098	0	0	0.395458	0	3.93e-07	0.370737	0.000106005	0
PWY-7221: guanosine ribonucleotides de novo biosynthesis	g__Lachnospiraceae_noname.s__Lachnospiraceae_bacterium_1_1_57FAA	0.0440918	0.0440918	0.00876277		7.09e-05	0.000184893	0.000127507	0.000368295	0	0.497732	0	0	0.466807	0	0	0.451593	0	9.97e-07	0.598724	0.000166521	4.73e-07	0.502257	9.42e-05	0	0.565575	0	0	0.496161	0	5.87e-06	0.52808	0.00111157	1.91e-06	0.512094	0.000372978	0	0.437845	0	0	0.606098	0	0	0.395458	0	0	0.370737	0	0
PWY-7221: guanosine ribonucleotides de novo biosynthesis	g__Lachnospiraceae_noname.s__Lachnospiraceae_bacterium_1_4_56FAA	0.0205599	0.0205599	0.01158		1.29e-05	4.31e-05	2.83e-05	8.7e-05	0	0.497732	0	0	0.466807	0	0	0.451593	0	0	0.598724	0	0	0.502257	0	0	0.565575	0	0	0.496161	0	0	0.52808	0	0	0.512094	0	0	0.437845	0	0	0.606098	0	0	0.395458	0	0	0.370737	0	0
PWY-7221: guanosine ribonucleotides de novo biosynthesis	g__Lachnospiraceae_noname.s__Lachnospiraceae_bacterium_3_1_46FAA	0.00251196	0.00251196	0.0196349		8.54e-05	0.000217187	0.000210465	0.00056026	1.03e-06	0.497732	0.000206939	0	0.466807	0	0	0.451593	0	1.14e-06	0.598724	0.000190405	6.56e-07	0.502257	0.00013061	1.11e-06	0.565575	0.000196261	0	0.496161	0	8.12e-06	0.52808	0.00153764	1.87e-06	0.512094	0.000365167	8.14e-07	0.437845	0.00018591	0	0.606098	0	0	0.395458	0	0	0.370737	0	3.48e-06
PWY-7221: guanosine ribonucleotides de novo biosynthesis	g__Parabacteroides.s__Parabacteroides_distasonis	0.00806731	0.00806731	0.0151254		0.000782115	0.00115032	0.00119195	0.00196169	0	0.497732	0	6.25e-07	0.466807	0.000133888	3.81e-06	0.451593	0.000843681	1.53e-05	0.598724	0.00255543	4.64e-06	0.502257	0.00092383	1.96e-06	0.565575	0.00034655	0	0.496161	0	3.66e-06	0.52808	0.000693076	8.02e-07	0.512094	0.000156612	4.63e-06	0.437845	0.00105745	1.74e-06	0.606098	0.000287082	6.33e-06	0.395458	0.00160068	0	0.370737	0	0
PWY-7221: guanosine ribonucleotides de novo biosynthesis	g__Prevotella.s__Prevotella_copri	0.0012517	0.0012517	0.0223574		0.0121504	0.0278249	0.00531682	0.0168729	0	0.497732	0	0	0.466807	0	0	0.451593	0	0	0.598724	0	0	0.502257	0	0	0.565575	0	4.87e-06	0.496161	0.000981536	0	0.52808	0	0	0.512094	0	0	0.437845	0	0	0.606098	0	0	0.395458	0	3.29e-05	0.370737	0.00887422	0
PWY-7221: guanosine ribonucleotides de novo biosynthesis	g__Prevotella.s__Prevotella_stercorea	0.00173702	0.00173702	0.0210745		0.00177507	0.00608437	0.000421374	0.00282186	0	0.497732	0	0	0.466807	0	0	0.451593	0	0	0.598724	0	0	0.502257	0	0	0.565575	0	0	0.496161	0	0	0.52808	0	0	0.512094	0	0	0.437845	0	0	0.606098	0	0	0.395458	0	0	0.370737	0	0
PWY-7221: guanosine ribonucleotides de novo biosynthesis	g__Roseburia.s__Roseburia_intestinalis	0.00199667	0.00199667	0.0205302		0.000851052	0.00180577	0.000430814	0.00105837	4.25e-07	0.497732	8.54e-05	1.08e-06	0.466807	0.000231359	1.43e-06	0.451593	0.000316657	0	0.598724	0	5.68e-06	0.502257	0.0011309	0	0.565575	0	3.03e-06	0.496161	0.000610689	1.44e-07	0.52808	2.73e-05	6.03e-06	0.512094	0.00117752	1.31e-06	0.437845	0.000299192	3.7e-06	0.606098	0.000610462	5.77e-06	0.395458	0.00145907	0	0.370737	0	8.53e-06
PWY-7221: guanosine ribonucleotides de novo biosynthesis	g__Roseburia.s__Roseburia_inulinivorans	0.00605962	0.00605962	0.0162241		0.00109042	0.00191714	0.00067123	0.00133623	0	0.497732	0	6.16e-06	0.466807	0.0013196	3.55e-07	0.451593	7.86e-05	0	0.598724	0	9.91e-07	0.502257	0.000197309	1.06e-06	0.565575	0.00018742	1.22e-06	0.496161	0.000245888	1.19e-06	0.52808	0.000225344	5.69e-06	0.512094	0.00111112	0	0.437845	0	4e-06	0.606098	0.000659959	0	0.395458	0	2.56e-07	0.370737	6.91e-05	3.84e-06
PWY-7221: guanosine ribonucleotides de novo biosynthesis	g__Ruminococcus.s__Ruminococcus_bromii	0.0326983	0.0326983	0.00985664		0.00178983	0.00347569	0.00255858	0.00410581	8.77e-06	0.497732	0.00176199	3.08e-05	0.466807	0.00659802	8e-05	0.451593	0.0177151	0	0.598724	0	0	0.502257	0	9.5e-05	0.565575	0.0167971	3.81e-05	0.496161	0.00767896	5.27e-05	0.52808	0.00997954	0	0.512094	0	0	0.437845	0	3.48e-05	0.606098	0.00574164	1.13e-05	0.395458	0.00285745	2.92e-06	0.370737	0.000787621	4.68e-05
PWY-7221: guanosine ribonucleotides de novo biosynthesis	g__Ruminococcus.s__Ruminococcus_sp_5_1_39BFAA	0.00478402	0.00478402	0.0171355		0.000896523	0.00198797	0.00155362	0.0028156	0	0.497732	0	1.15e-06	0.466807	0.000246354	2.09e-05	0.451593	0.00462806	6e-06	0.598724	0.00100213	3.59e-05	0.502257	0.00714773	7.86e-06	0.565575	0.00138974	3.84e-05	0.496161	0.00773942	6.3e-06	0.52808	0.001193	4.8e-05	0.512094	0.00937328	0	0.437845	0	1.08e-05	0.606098	0.00178189	0	0.395458	0	0	0.370737	0	3.17e-05
PWY-7222: guanosine deoxyribonucleotides de novo biosynthesis II	g__Bacteroides.s__Bacteroides_vulgatus	0.000323268	0.000323268	0.0276887		0.00577307	0.00648935	0.00388945	0.00464653	0	0.497732	0	6.44e-06	0.466807	0.00137959	1.43e-05	0.451593	0.00316657	6.09e-05	0.598724	0.0101716	1.33e-05	0.502257	0.00264805	5.52e-07	0.565575	9.76e-05	0	0.496161	0	2.79e-05	0.52808	0.00528329	0	0.512094	0	4.16e-06	0.437845	0.000950107	1.36e-05	0.606098	0.00224386	2.32e-05	0.395458	0.00586662	2.73e-05	0.370737	0.00736372	3.86e-06
PWY-7222: guanosine deoxyribonucleotides de novo biosynthesis II	g__Haemophilus.s__Haemophilus_parainfluenzae	0.0281342	0.0281342	0.0104119		0.000288022	0.000962896	0.000121594	0.000652257	0	0.497732	0	4.08e-07	0.466807	8.74e-05	0	0.451593	0	0	0.598724	0	0	0.502257	0	0	0.565575	0	0	0.496161	0	0	0.52808	0	0	0.512094	0	0	0.437845	0	0	0.606098	0	1.69e-07	0.395458	4.27e-05	0	0.370737	0	0
PWY-7228: superpathway of guanosine nucleotides de novo biosynthesis I	g__Akkermansia.s__Akkermansia_muciniphila	0.00540258	0.00540258	0.0166662		0.000392534	0.00125327	0.000886895	0.00228399	1.58e-05	0.497732	0.0031744	0	0.466807	0	2.17e-05	0.451593	0.00480521	0	0.598724	0	3.26e-06	0.502257	0.00064907	1.23e-05	0.565575	0.00217478	0	0.496161	0	1.04e-05	0.52808	0.0019694	1.08e-06	0.512094	0.000210899	5.69e-06	0.437845	0.00129955	1.11e-05	0.606098	0.00183139	3.99e-06	0.395458	0.00100896	2.39e-06	0.370737	0.000644663	2.03e-06
PWY-7228: superpathway of guanosine nucleotides de novo biosynthesis I	g__Bacteroides.s__Bacteroides_vulgatus	0.000333202	0.000333202	0.027569		0.00631437	0.0070257	0.0042697	0.00509411	0	0.497732	0	7.21e-06	0.466807	0.00154454	1.24e-05	0.451593	0.00274584	6.14e-05	0.598724	0.0102551	1.82e-05	0.502257	0.00362364	1.8e-06	0.565575	0.00031826	0	0.496161	0	2.99e-05	0.52808	0.00566202	0	0.512094	0	5.28e-06	0.437845	0.0012059	1.41e-05	0.606098	0.00232636	2.46e-05	0.395458	0.00622064	2.41e-05	0.370737	0.00650057	4.13e-06
PWY-7228: superpathway of guanosine nucleotides de novo biosynthesis I	g__Dialister.s__Dialister_invisus	0.045317	0.045317	0.00866323		0.000367105	0.00129437	0.000745414	0.00245236	1.12e-05	0.497732	0.00225021	0	0.466807	0	0	0.451593	0	9.29e-06	0.598724	0.00155163	0	0.502257	0	0	0.565575	0	0	0.496161	0	0	0.52808	0	1.06e-05	0.512094	0.00206993	7.62e-06	0.437845	0.00174034	1.37e-05	0.606098	0.00226036	7.19e-06	0.395458	0.00181814	0	0.370737	0	0
PWY-7228: superpathway of guanosine nucleotides de novo biosynthesis I	g__Haemophilus.s__Haemophilus_parainfluenzae	0.0283241	0.0283241	0.010387		0.000286048	0.000969086	0.000119171	0.000651852	0	0.497732	0	7.24e-07	0.466807	0.000155096	0	0.451593	0	0	0.598724	0	0	0.502257	0	0	0.565575	0	0	0.496161	0	0	0.52808	0	0	0.512094	0	0	0.437845	0	0	0.606098	0	0	0.395458	0	0	0.370737	0	0
PWY-7228: superpathway of guanosine nucleotides de novo biosynthesis I	g__Parabacteroides.s__Parabacteroides_distasonis	0.00759009	0.00759009	0.015359		0.000663192	0.00103308	0.00103908	0.00179184	0	0.497732	0	3.73e-07	0.466807	7.99e-05	3.19e-06	0.451593	0.000706389	1.32e-05	0.598724	0.00220469	4.15e-06	0.502257	0.00082627	1.04e-06	0.565575	0.000183884	0	0.496161	0	2.76e-06	0.52808	0.000522648	0	0.512094	0	3.57e-06	0.437845	0.000815356	1.57e-06	0.606098	0.000259034	4.62e-06	0.395458	0.00116827	0	0.370737	0	0
PWY-7228: superpathway of guanosine nucleotides de novo biosynthesis I	g__Prevotella.s__Prevotella_stercorea	0.00254465	0.00254465	0.0195846		0.00153919	0.00535989	0.000373135	0.00266212	0	0.497732	0	0	0.466807	0	0	0.451593	0	0	0.598724	0	0	0.502257	0	0	0.565575	0	0	0.496161	0	0	0.52808	0	0	0.512094	0	0	0.437845	0	0	0.606098	0	0	0.395458	0	0	0.370737	0	0
PWY-7229: superpathway of adenosine nucleotides de novo biosynthesis I	g__Bacteroides.s__Bacteroides_vulgatus	0.000176544	0.000176544	0.0300823		0.00749741	0.00854516	0.00492936	0.00599166	0	0.497732	0	8.25e-06	0.466807	0.00176733	1.33e-05	0.451593	0.00294513	6.99e-05	0.598724	0.0116748	1.84e-05	0.502257	0.00366346	1.25e-06	0.565575	0.000221014	0	0.496161	0	3.37e-05	0.52808	0.0063816	0	0.512094	0	6.44e-06	0.437845	0.00147084	1.31e-05	0.606098	0.00216137	3.24e-05	0.395458	0.00819303	2.59e-05	0.370737	0.00698609	5.4e-06
PWY-7229: superpathway of adenosine nucleotides de novo biosynthesis I	g__Haemophilus.s__Haemophilus_parainfluenzae	0.0399738	0.0399738	0.00911992		0.000328215	0.00114584	0.00014131	0.000795606	0	0.497732	0	6.51e-07	0.466807	0.000139458	0	0.451593	0	0	0.598724	0	0	0.502257	0	0	0.565575	0	0	0.496161	0	0	0.52808	0	0	0.512094	0	0	0.437845	0	0	0.606098	0	0	0.395458	0	0	0.370737	0	0
PWY-7229: superpathway of adenosine nucleotides de novo biosynthesis I	g__Streptococcus.s__Streptococcus_mitis_oralis_pneumoniae	0.0471038	0.0471038	0.00852302		3.56e-05	0.000210858	8.32e-06	4.84e-05	0	0.497732	0	0	0.466807	0	0	0.451593	0	0	0.598724	0	0	0.502257	0	0	0.565575	0	0	0.496161	0	0	0.52808	0	0	0.512094	0	0	0.437845	0	0	0.606098	0	0	0.395458	0	0	0.370737	0	0
PWY-7234: inosine-5'-phosphate biosynthesis III	g__Coprococcus.s__Coprococcus_catus	0.00673892	0.00673892	0.0158155		8.2e-05	0.000204031	0.000143183	0.000266217	1.02e-06	0.497732	0.00020493	2.82e-06	0.466807	0.000604104	0	0.451593	0	3.05e-06	0.598724	0.000509416	1.82e-06	0.502257	0.000362364	4.41e-06	0.565575	0.000779738	9.64e-06	0.496161	0.00194292	3.59e-06	0.52808	0.000679821	1.15e-06	0.512094	0.000224568	0	0.437845	0	1.26e-06	0.606098	0.000207887	9.18e-07	0.395458	0.000232136	1.08e-06	0.370737	0.000291312	1.27e-06
PWY-7234: inosine-5'-phosphate biosynthesis III	g__Enterobacter.s__Enterobacter_cloacae	0.019209	0.019209	0.0118347		7.26e-07	4.91e-06	0	0	0	0.497732	0	0	0.466807	0	0	0.451593	0	0	0.598724	0	0	0.502257	0	0	0.565575	0	0	0.496161	0	0	0.52808	0	0	0.512094	0	0	0.437845	0	0	0.606098	0	0	0.395458	0	0	0.370737	0	0
PWY-7234: inosine-5'-phosphate biosynthesis III	g__Haemophilus.s__Haemophilus_parainfluenzae	0.0335989	0.0335989	0.00975664		0.000233244	0.000811027	9.77e-05	0.000547941	0	0.497732	0	4.12e-07	0.466807	8.83e-05	0	0.451593	0	0	0.598724	0	0	0.502257	0	0	0.565575	0	0	0.496161	0	0	0.52808	0	8.29e-07	0.512094	0.000161884	0	0.437845	0	0	0.606098	0	0	0.395458	0	0	0.370737	0	0
PWY-7242: D-fructuronate degradation	g__Eubacterium.s__Eubacterium_rectale	0.0174131	0.0174131	0.0122034		0.000231379	0.0014272	0.000722277	0.00267002	0	0.497732	0	0	0.466807	0	2.23e-06	0.451593	0.000493808	1.78e-07	0.598724	2.97e-05	0	0.502257	0	3.97e-06	0.565575	0.000701941	1.19e-05	0.496161	0.00239841	0	0.52808	0	0	0.512094	0	0	0.437845	0	0	0.606098	0	0	0.395458	0	0	0.370737	0	0.00010573
PWY-7323: superpathway of GDP-mannose-derived O-antigen building blocks biosynthesis	unclassified	0.0377151	0.0377151	0.00933255		2.25e-05	0.000104829	6.28e-05	0.000262237	0	0.497732	0	0	0.466807	0	0	0.451593	0	0	0.598724	0	0	0.502257	0	0	0.565575	0	0	0.496161	0	0	0.52808	0	0	0.512094	0	0	0.437845	0	0	0.606098	0	0	0.395458	0	0	0.370737	0	0
PWY-7357: thiamin formation from pyrithiamine and oxythiamine (yeast)	g__Blautia.s__Ruminococcus_obeum	0.0427386	0.0427386	0.00887613		0.000150684	0.000339168	0.000231802	0.000486837	9.01e-07	0.497732	0.000181021	3.22e-06	0.466807	0.000689793	1.33e-06	0.451593	0.000294513	2.49e-06	0.598724	0.000415884	5.66e-06	0.502257	0.00112691	0	0.565575	0	4.15e-06	0.496161	0.000836422	7.42e-06	0.52808	0.00140509	0	0.512094	0	8.14e-07	0.437845	0.00018591	0	0.606098	0	0	0.395458	0	0	0.370737	0	2.12e-06
PWY-7357: thiamin formation from pyrithiamine and oxythiamine (yeast)	g__Coprococcus.s__Coprococcus_catus	0.00256495	0.00256495	0.0195536		0.000115918	0.000279276	0.000203744	0.000332273	9.95e-07	0.497732	0.000199907	3.42e-06	0.466807	0.000732637	1.2e-06	0.451593	0.000265726	7.7e-06	0.598724	0.00128607	1.51e-06	0.502257	0.000300643	6.24e-06	0.565575	0.0011033	1.37e-05	0.496161	0.0027612	4.66e-06	0.52808	0.000882441	0	0.512094	0	1.53e-06	0.437845	0.000349438	1.75e-06	0.606098	0.000288732	1.57e-06	0.395458	0.000397008	1.94e-06	0.370737	0.000523283	2.32e-06
PWY-7357: thiamin formation from pyrithiamine and oxythiamine (yeast)	g__Escherichia.s__Escherichia_fergusonii	0.0359466	0.0359466	0.00950854		3.93e-06	2.73e-05	2.73e-07	4.35e-06	0	0.497732	0	0	0.466807	0	0	0.451593	0	0	0.598724	0	0	0.502257	0	0	0.565575	0	0	0.496161	0	0	0.52808	0	0	0.512094	0	0	0.437845	0	0	0.606098	0	0	0.395458	0	0	0.370737	0	0
PWY-7357: thiamin formation from pyrithiamine and oxythiamine (yeast)	g__Roseburia.s__Roseburia_intestinalis	0.0271471	0.0271471	0.0105443		0.000743795	0.00173967	0.00043724	0.00122084	4.27e-07	0.497732	8.58e-05	7.69e-07	0.466807	0.000164736	1.61e-06	0.451593	0.000356516	0	0.598724	0	4.97e-06	0.502257	0.000989533	0	0.565575	0	2.41e-06	0.496161	0.000485729	0	0.52808	0	4.25e-06	0.512094	0.000829925	8.35e-07	0.437845	0.000190707	4.8e-06	0.606098	0.000791951	4.12e-06	0.395458	0.00104183	0	0.370737	0	1.58e-05
PWY-7357: thiamin formation from pyrithiamine and oxythiamine (yeast)	g__Roseburia.s__Roseburia_inulinivorans	0.00330436	0.00330436	0.0185687		0.00119701	0.00190994	0.000736974	0.00143093	0	0.497732	0	1.04e-05	0.466807	0.0022279	0	0.451593	0	0	0.598724	0	7.87e-07	0.502257	0.000156693	2.22e-06	0.565575	0.000392521	2.92e-07	0.496161	5.89e-05	1.09e-06	0.52808	0.000206408	6.47e-06	0.512094	0.00126344	0	0.437845	0	3.2e-06	0.606098	0.000527967	0	0.395458	0	0	0.370737	0	8.7e-06
PWY-7357: thiamin formation from pyrithiamine and oxythiamine (yeast)	g__Ruminococcus.s__Ruminococcus_bromii	0.0248294	0.0248294	0.0108758		0.00200405	0.00385326	0.00290944	0.00462995	1.03e-05	0.497732	0.00206939	3.51e-05	0.466807	0.00751917	9.89e-05	0.451593	0.0219003	0	0.598724	0	5.14e-07	0.502257	0.000102338	0.000103568	0.565575	0.018312	4.29e-05	0.496161	0.00864638	5.26e-05	0.52808	0.0099606	0	0.512094	0	0	0.437845	0	3.65e-05	0.606098	0.00602212	7.78e-06	0.395458	0.00196734	3.77e-06	0.370737	0.0010169	4.02e-05
PWY-7400: L-arginine biosynthesis IV (archaebacteria)	g__Bifidobacterium.s__Bifidobacterium_longum	0.00611937	0.00611937	0.0161863		0.000213672	0.000704531	0.000549011	0.00163612	6.53e-07	0.497732	0.000131195	4.19e-06	0.466807	0.000897587	0	0.451593	0	1.29e-05	0.598724	0.00215458	2.84e-06	0.502257	0.000565447	4.46e-06	0.565575	0.000788578	0	0.496161	0	1.48e-06	0.52808	0.00028026	3.36e-06	0.512094	0.000656129	1.75e-06	0.437845	0.000399684	2.63e-06	0.606098	0.000433923	1.68e-06	0.395458	0.000424824	0	0.370737	0	3.65e-06
PWY-7400: L-arginine biosynthesis IV (archaebacteria)	g__Burkholderiales_noname.s__Burkholderiales_bacterium_1_1_47	0.0322954	0.0322954	0.00990231		8.48e-05	0.000289783	4.07e-05	0.000136381	0	0.497732	0	0	0.466807	0	0	0.451593	0	4.29e-07	0.598724	7.17e-05	0	0.502257	0	0	0.565575	0	0	0.496161	0	0	0.52808	0	0	0.512094	0	0	0.437845	0	0	0.606098	0	0	0.395458	0	0	0.370737	0	0
PWY-7400: L-arginine biosynthesis IV (archaebacteria)	g__Coprococcus.s__Coprococcus_catus	0.000763426	0.000763426	0.0242994		0.000102014	0.000221802	0.000188612	0.00030894	1.54e-06	0.497732	0.000309404	3.01e-06	0.466807	0.000644806	3.56e-07	0.451593	7.88e-05	5.23e-06	0.598724	0.000873524	1.35e-06	0.502257	0.000268787	4.07e-06	0.565575	0.000719622	9.7e-06	0.496161	0.00195501	4.6e-06	0.52808	0.000871079	1.17e-06	0.512094	0.000228474	1.56e-06	0.437845	0.00035629	2.01e-06	0.606098	0.000331629	1.64e-06	0.395458	0.000414709	1.25e-06	0.370737	0.000337167	2.77e-06
PWY-7663: gondoate biosynthesis (anaerobic)	g__Bacteroides.s__Bacteroides_caccae	0.0342916	0.0342916	0.0096816		0.000641463	0.00100156	0.000976203	0.00208528	0	0.497732	0	2.67e-06	0.466807	0.000571971	0	0.451593	0	0	0.598724	0	0	0.502257	0	1.98e-06	0.565575	0.000350086	0	0.496161	0	2.78e-05	0.52808	0.00526435	4.54e-07	0.512094	8.87e-05	8.76e-07	0.437845	0.000200071	1.11e-06	0.606098	0.000183139	4.11e-06	0.395458	0.0010393	1.55e-06	0.370737	0.000418087	2.67e-06
PWY-841: superpathway of purine nucleotides de novo biosynthesis I	g__Haemophilus.s__Haemophilus_parainfluenzae	0.0426372	0.0426372	0.00888478		0.000255082	0.000908446	0.000107989	0.000640651	0	0.497732	0	4.35e-07	0.466807	9.32e-05	0	0.451593	0	0	0.598724	0	0	0.502257	0	0	0.565575	0	0	0.496161	0	0	0.52808	0	0	0.512094	0	0	0.437845	0	0	0.606098	0	0	0.395458	0	0	0.370737	0	0
PWY0-1061: superpathway of L-alanine biosynthesis	g__Haemophilus.s__Haemophilus_parainfluenzae	0.0370513	0.0370513	0.00939757		0.00025816	0.00090361	0.000108135	0.00063175	0	0.497732	0	4.6e-07	0.466807	9.85e-05	0	0.451593	0	0	0.598724	0	0	0.502257	0	0	0.565575	0	0	0.496161	0	0	0.52808	0	0	0.512094	0	0	0.437845	0	0	0.606098	0	0	0.395458	0	0	0.370737	0	0
PWY0-1241: ADP-L-glycero-&beta;-D-manno-heptose biosynthesis	g__Haemophilus.s__Haemophilus_parainfluenzae	0.0120779	0.0120779	0.0135863		0.000186976	0.000627637	6.77e-05	0.000376684	1.22e-07	0.497732	2.45e-05	2.16e-07	0.466807	4.63e-05	0	0.451593	0	0	0.598724	0	0	0.502257	0	0	0.565575	0	0	0.496161	0	0	0.52808	0	0	0.512094	0	0	0.437845	0	0	0.606098	0	0	0.395458	0	0	0.370737	0	0
PWY0-1261: anhydromuropeptides recycling	g__Escherichia.s__Escherichia_fergusonii	0.0372876	0.0372876	0.00937429		5.39e-06	3.42e-05	6.53e-07	1.04e-05	0	0.497732	0	0	0.466807	0	0	0.451593	0	0	0.598724	0	0	0.502257	0	0	0.565575	0	0	0.496161	0	0	0.52808	0	0	0.512094	0	0	0.437845	0	0	0.606098	0	0	0.395458	0	0	0.370737	0	0
PWY0-1296: purine ribonucleosides degradation	g__Blautia.s__Ruminococcus_obeum	0.000479807	0.000479807	0.0261293		0.000339715	0.000589832	0.000654807	0.00117648	1.88e-06	0.497732	0.000377713	4.64e-06	0.466807	0.000993987	4.11e-06	0.451593	0.000910112	1.22e-05	0.598724	0.00203767	1.04e-05	0.502257	0.00207065	1.38e-05	0.565575	0.00244	4.34e-06	0.496161	0.000874716	6.66e-06	0.52808	0.00126117	1.01e-05	0.512094	0.00197229	1.54e-06	0.437845	0.000351722	1.54e-05	0.606098	0.00254084	1.58e-06	0.395458	0.000399537	1.73e-06	0.370737	0.000466639	4.15e-06
PWY0-1296: purine ribonucleosides degradation	g__Blautia.s__Ruminococcus_torques	0.0381582	0.0381582	0.00928981		0.000705105	0.00128851	0.00103999	0.00200819	2.38e-06	0.497732	0.000478169	2.15e-06	0.466807	0.000460576	1.71e-05	0.451593	0.0037866	2.1e-05	0.598724	0.00350746	2.92e-06	0.502257	0.000581376	1.32e-05	0.565575	0.00233391	5.13e-06	0.496161	0.00103394	1.56e-05	0.52808	0.00295409	1.46e-05	0.512094	0.00285104	2.35e-06	0.437845	0.000536719	2.72e-06	0.606098	0.000448772	0	0.395458	0	0	0.370737	0	1.53e-05
PWY0-1296: purine ribonucleosides degradation	g__Clostridium.s__Clostridium_bolteae	0.0369839	0.0369839	0.00940425		0.000107412	0.000258562	0.000474246	0.00251863	0	0.497732	0	0	0.466807	0	0	0.451593	0	8.12e-07	0.598724	0.000135622	1.6e-07	0.502257	3.19e-05	0	0.565575	0	0	0.496161	0	2.14e-06	0.52808	0.000405241	0	0.512094	0	0	0.437845	0	0	0.606098	0	0	0.395458	0	0	0.370737	0	0
PWY0-1296: purine ribonucleosides degradation	g__Coprobacillus.s__Coprobacillus_sp_29_1	0.0306862	0.0306862	0.0100908		1.13e-05	6.01e-05	3.69e-05	0.000161194	0	0.497732	0	0	0.466807	0	0	0.451593	0	1.49e-06	0.598724	0.000248862	0	0.502257	0	0	0.565575	0	0	0.496161	0	0	0.52808	0	0	0.512094	0	0	0.437845	0	0	0.606098	0	0	0.395458	0	0	0.370737	0	0
PWY0-1296: purine ribonucleosides degradation	g__Coprococcus.s__Coprococcus_catus	0.000911495	0.000911495	0.0236024		7.94e-05	0.000191721	0.000156937	0.000286346	1.39e-06	0.497732	0.000279267	2.48e-06	0.466807	0.000531269	0	0.451593	0	5.67e-06	0.598724	0.000947013	1.06e-06	0.502257	0.000211047	4.7e-06	0.565575	0.000831013	8.41e-06	0.496161	0.00169501	4.98e-06	0.52808	0.000943038	1.23e-06	0.512094	0.00024019	7.23e-07	0.437845	0.000165127	2.23e-06	0.606098	0.000367927	1.08e-06	0.395458	0.000273101	9.93e-07	0.370737	0.000267845	1.95e-06
PWY0-1296: purine ribonucleosides degradation	g__Dorea.s__Dorea_formicigenerans	0.000212361	0.000212361	0.0293508		0.000139053	0.000203559	0.000231886	0.000307498	5.25e-07	0.497732	0.000105478	1.07e-06	0.466807	0.000229217	3.86e-06	0.451593	0.000854752	1.8e-06	0.598724	0.000300639	2.14e-06	0.502257	0.000426077	3.08e-06	0.565575	0.000544579	1.9e-06	0.496161	0.00038294	2.95e-07	0.52808	5.59e-05	0	0.512094	0	0	0.437845	0	4.85e-07	0.606098	8e-05	0	0.395458	0	0	0.370737	0	2.57e-06
PWY0-1296: purine ribonucleosides degradation	g__Dorea.s__Dorea_longicatena	0.0119055	0.0119055	0.0136409		0.000486662	0.000887528	0.000754183	0.00129917	0	0.497732	0	7.11e-06	0.466807	0.00152311	6.36e-06	0.451593	0.00140835	5.96e-06	0.598724	0.00099545	1.28e-06	0.502257	0.00025485	2.25e-05	0.565575	0.00397825	3.3e-05	0.496161	0.00665106	1.54e-05	0.52808	0.00291622	3.31e-06	0.512094	0.000646365	2.71e-06	0.437845	0.00061894	7.29e-06	0.606098	0.00120277	3.12e-06	0.395458	0.000788959	1.72e-06	0.370737	0.000463941	1.21e-05
PWY0-1296: purine ribonucleosides degradation	g__Enterococcus.s__Enterococcus_avium	0.0487283	0.0487283	0.00840031		0	0	4.89e-06	3.57e-05	0	0.497732	0	0	0.466807	0	0	0.451593	0	0	0.598724	0	0	0.502257	0	0	0.565575	0	0	0.496161	0	0	0.52808	0	0	0.512094	0	0	0.437845	0	0	0.606098	0	0	0.395458	0	0	0.370737	0	0
PWY0-1296: purine ribonucleosides degradation	g__Eubacterium.s__Eubacterium_ramulus	0.0013605	0.0013605	0.0220307		7.22e-05	0.000232205	0.000173271	0.000400479	0	0.497732	0	3.92e-07	0.466807	8.4e-05	2.18e-07	0.451593	4.83e-05	0	0.598724	0	4.42e-06	0.502257	0.000880027	8.72e-06	0.565575	0.0015418	3.01e-06	0.496161	0.000606658	1.29e-06	0.52808	0.000244281	0	0.512094	0	8.99e-07	0.437845	0.000205324	0	0.606098	0	0	0.395458	0	1.41e-06	0.370737	0.000380324	1.49e-06
PWY0-1296: purine ribonucleosides degradation	g__Faecalibacterium.s__Faecalibacterium_prausnitzii	0.0443039	0.0443039	0.00874533		0.00682441	0.00598755	0.00572658	0.00567157	1.71e-06	0.497732	0.000343558	1.71e-05	0.466807	0.00366318	3.14e-05	0.451593	0.00695317	2.98e-05	0.598724	0.00497725	4.28e-05	0.502257	0.00852153	3.74e-05	0.565575	0.00661274	4.19e-05	0.496161	0.00844483	1.8e-06	0.52808	0.000340857	6.18e-05	0.512094	0.0120681	5.31e-05	0.437845	0.0121276	4.06e-05	0.606098	0.00669858	3.04e-05	0.395458	0.00768729	1.89e-05	0.370737	0.00509796	8.94e-05
PWY0-1296: purine ribonucleosides degradation	g__Lachnospiraceae_noname.s__Lachnospiraceae_bacterium_1_1_57FAA	0.0280953	0.0280953	0.010417		6.42e-05	0.000173516	0.000115026	0.000293066	0	0.497732	0	0	0.466807	0	0	0.451593	0	1.46e-06	0.598724	0.000243852	3.44e-07	0.502257	6.85e-05	0	0.565575	0	0	0.496161	0	8.29e-06	0.52808	0.00156984	8.29e-07	0.512094	0.000161884	0	0.437845	0	0	0.606098	0	0	0.395458	0	0	0.370737	0	0
PWY0-1296: purine ribonucleosides degradation	g__Lachnospiraceae_noname.s__Lachnospiraceae_bacterium_3_1_46FAA	0.00176501	0.00176501	0.021012		6.71e-05	0.000172769	0.000164743	0.000419588	8.13e-07	0.497732	0.000163341	0	0.466807	0	0	0.451593	0	1.17e-06	0.598724	0.000195415	1.19e-07	0.502257	2.37e-05	1.01e-06	0.565575	0.000178579	0	0.496161	0	7.47e-06	0.52808	0.00141456	8.64e-07	0.512094	0.000168719	0	0.437845	0	0	0.606098	0	0	0.395458	0	0	0.370737	0	2.78e-06
PWY0-1296: purine ribonucleosides degradation	g__Lachnospiraceae_noname.s__Lachnospiraceae_bacterium_5_1_57FAA	0.0406702	0.0406702	0.00905689		4.69e-06	2.52e-05	1.52e-05	7.01e-05	0	0.497732	0	0	0.466807	0	0	0.451593	0	0	0.598724	0	0	0.502257	0	0	0.565575	0	0	0.496161	0	0	0.52808	0	0	0.512094	0	0	0.437845	0	0	0.606098	0	0	0.395458	0	0	0.370737	0	0
PWY0-1296: purine ribonucleosides degradation	g__Lachnospiraceae_noname.s__Lachnospiraceae_bacterium_8_1_57FAA	0.014484	0.014484	0.012898		7.57e-07	4.91e-06	0	0	0	0.497732	0	0	0.466807	0	0	0.451593	0	0	0.598724	0	0	0.502257	0	0	0.565575	0	0	0.496161	0	0	0.52808	0	0	0.512094	0	0	0.437845	0	0	0.606098	0	0	0.395458	0	0	0.370737	0	0
PWY0-1296: purine ribonucleosides degradation	g__Roseburia.s__Roseburia_intestinalis	0.000644735	0.000644735	0.0249646		0.000667932	0.00144759	0.000303919	0.000782216	0	0.497732	0	5.89e-07	0.466807	0.000126176	1.99e-06	0.451593	0.000440663	0	0.598724	0	2.83e-06	0.502257	0.000563456	0	0.565575	0	1.53e-06	0.496161	0.000308367	0	0.52808	0	2.38e-06	0.512094	0.000464758	1.2e-06	0.437845	0.000274069	6.94e-07	0.606098	0.000114503	4.25e-06	0.395458	0.0010747	0	0.370737	0	1.01e-05
PWY0-1296: purine ribonucleosides degradation	g__Roseburia.s__Roseburia_inulinivorans	0.0203289	0.0203289	0.0116223		0.00110814	0.00209774	0.000717174	0.00149899	0	0.497732	0	6.67e-06	0.466807	0.00142886	0	0.451593	0	0	0.598724	0	4.27e-07	0.502257	8.5e-05	1.73e-06	0.565575	0.000305884	1.81e-06	0.496161	0.000364801	7.56e-07	0.52808	0.00014316	6.65e-06	0.512094	0.00129859	9.76e-07	0.437845	0.00022291	4.32e-06	0.606098	0.000712756	0	0.395458	0	2.27e-07	0.370737	6.12e-05	6.23e-06
PWY0-1296: purine ribonucleosides degradation	g__Ruminococcus.s__Ruminococcus_sp_5_1_39BFAA	0.0024159	0.0024159	0.0197869		0.000793571	0.0017969	0.00149345	0.00288043	0	0.497732	0	1.91e-06	0.466807	0.000409163	1.68e-05	0.451593	0.00372017	4.81e-06	0.598724	0.000803375	3.28e-05	0.502257	0.00653052	1.06e-05	0.565575	0.0018742	3.15e-05	0.496161	0.00634874	5.52e-06	0.52808	0.00104529	3.86e-05	0.512094	0.00753767	0	0.437845	0	1.04e-05	0.606098	0.00171589	0	0.395458	0	0	0.370737	0	3.18e-05
PWY0-1296: purine ribonucleosides degradation	g__Subdoligranulum.s__Subdoligranulum_sp_4_3_54A2FAA	0.0140394	0.0140394	0.0130159		7.15e-05	0.000331674	0.000181193	0.000566912	0	0.497732	0	0	0.466807	0	5.05e-06	0.451593	0.00111826	0	0.598724	0	0	0.502257	0	0	0.565575	0	0	0.496161	0	5.02e-06	0.52808	0.000950613	0	0.512094	0	0	0.437845	0	0	0.606098	0	0	0.395458	0	0	0.370737	0	0
PWY0-1319: CDP-diacylglycerol biosynthesis II	g__Bacteroides.s__Bacteroides_caccae	0.0201983	0.0201983	0.0116464		0.000572217	0.000951669	0.000916978	0.00195141	0	0.497732	0	2.34e-06	0.466807	0.000501278	0	0.451593	0	0	0.598724	0	1.73e-07	0.502257	3.44e-05	2.33e-06	0.565575	0.00041197	0	0.496161	0	2.82e-05	0.52808	0.0053401	0	0.512094	0	5.82e-07	0.437845	0.000132924	1.69e-06	0.606098	0.000278833	1.9e-06	0.395458	0.000480456	1.37e-06	0.370737	0.000369535	2.4e-06
PWY0-1319: CDP-diacylglycerol biosynthesis II	g__Bacteroides.s__Bacteroides_plebeius	0.0289235	0.0289235	0.0103095		0.00222882	0.00479471	0.00132558	0.00405433	0	0.497732	0	0	0.466807	0	0	0.451593	0	0	0.598724	0	0	0.502257	0	4.22e-06	0.565575	0.000746144	0	0.496161	0	0	0.52808	0	0	0.512094	0	0	0.437845	0	0	0.606098	0	0	0.395458	0	0	0.370737	0	0
PWY0-1319: CDP-diacylglycerol biosynthesis II	g__Blautia.s__Ruminococcus_torques	0.00843897	0.00843897	0.014953		0.000539473	0.000841015	0.000846185	0.00148842	2.24e-06	0.497732	0.000450041	1.49e-06	0.466807	0.00031919	1.36e-05	0.451593	0.00301156	1.37e-05	0.598724	0.0022882	2.11e-06	0.502257	0.000420104	9.74e-06	0.565575	0.00172214	3.8e-06	0.496161	0.00076588	1.54e-05	0.52808	0.00291622	1.07e-05	0.512094	0.00208946	2.4e-06	0.437845	0.000548139	1.13e-06	0.606098	0.000186438	0	0.395458	0	0	0.370737	0	9.68e-06
PWY0-1319: CDP-diacylglycerol biosynthesis II	g__Clostridium.s__Clostridium_bolteae	0.039699	0.039699	0.00914511		5.52e-05	0.000148071	0.000266576	0.00147186	0	0.497732	0	0	0.466807	0	0	0.451593	0	0	0.598724	0	0	0.502257	0	0	0.565575	0	0	0.496161	0	2.21e-06	0.52808	0.000418497	0	0.512094	0	0	0.437845	0	0	0.606098	0	0	0.395458	0	0	0.370737	0	0
PWY0-1319: CDP-diacylglycerol biosynthesis II	g__Coprococcus.s__Coprococcus_comes	0.0314667	0.0314667	0.00999814		0.000329544	0.000451515	0.000448688	0.000683187	4.89e-07	0.497732	9.82e-05	3.82e-06	0.466807	0.000818325	1.53e-06	0.451593	0.000338801	4.22e-06	0.598724	0.000704832	4.84e-07	0.502257	9.64e-05	4.46e-06	0.565575	0.000788578	6.92e-06	0.496161	0.00139471	5.54e-06	0.52808	0.00104908	8.26e-06	0.512094	0.00161298	3.52e-06	0.437845	0.000803937	4.82e-06	0.606098	0.000795251	4.17e-06	0.395458	0.00105447	3.43e-06	0.370737	0.000925185	8.16e-06
PWY0-1319: CDP-diacylglycerol biosynthesis II	g__Dialister.s__Dialister_invisus	0.029579	0.029579	0.0102266		0.000357188	0.00124925	0.000742423	0.00228025	1.34e-05	0.497732	0.00269221	0	0.466807	0	0	0.451593	0	1.12e-05	0.598724	0.00187064	0	0.502257	0	0	0.565575	0	0	0.496161	0	0	0.52808	0	1.32e-05	0.512094	0.00257765	3.82e-06	0.437845	0.000872454	1.51e-05	0.606098	0.00249134	4.38e-06	0.395458	0.00110758	0	0.370737	0	0
PWY0-1319: CDP-diacylglycerol biosynthesis II	g__Dorea.s__Dorea_formicigenerans	0.00098885	0.00098885	0.0232823		0.000176223	0.000277296	0.000276558	0.00035689	2.52e-07	0.497732	5.06e-05	9.08e-07	0.466807	0.000194513	7.7e-06	0.451593	0.00170508	5.03e-06	0.598724	0.00084012	1.16e-06	0.502257	0.000230957	3.04e-06	0.565575	0.000537506	4.27e-06	0.496161	0.000860607	4.44e-06	0.52808	0.000840781	2.06e-06	0.512094	0.00040227	0	0.437845	0	5.1e-07	0.606098	8.41e-05	9.24e-07	0.395458	0.000233653	0	0.370737	0	1.48e-06
PWY0-1319: CDP-diacylglycerol biosynthesis II	g__Dorea.s__Dorea_longicatena	0.00577235	0.00577235	0.0164111		0.000265909	0.000755382	0.000522944	0.001148	0	0.497732	0	3.81e-06	0.466807	0.000816183	5.89e-06	0.451593	0.00130427	0	0.598724	0	5.96e-07	0.502257	0.000118664	1.48e-05	0.565575	0.00261681	3.77e-05	0.496161	0.00759834	1.06e-05	0.52808	0.00200727	8.41e-07	0.512094	0.000164228	2.39e-06	0.437845	0.000545855	1.19e-05	0.606098	0.00196338	0	0.395458	0	9.2e-07	0.370737	0.000248155	8.07e-06
PWY0-1319: CDP-diacylglycerol biosynthesis II	g__Eubacterium.s__Eubacterium_hallii	0.000824039	0.000824039	0.0239989		0.000349616	0.0007459	0.000632407	0.00100514	5.56e-06	0.497732	0.00111707	2.88e-06	0.466807	0.000616957	5.1e-06	0.451593	0.00112934	2.22e-06	0.598724	0.000370788	3.16e-06	0.502257	0.00062916	1.11e-05	0.565575	0.00196261	1.34e-05	0.496161	0.00270074	2.71e-05	0.52808	0.00513179	1.27e-05	0.512094	0.00248001	3.19e-06	0.437845	0.000728568	1.02e-05	0.606098	0.0016829	6.45e-06	0.395458	0.00163102	5.93e-07	0.370737	0.000159952	9.5e-06
PWY0-1319: CDP-diacylglycerol biosynthesis II	g__Eubacterium.s__Eubacterium_ramulus	0.00500991	0.00500991	0.0169574		4.5e-05	0.000158217	0.000103309	0.000261214	0	0.497732	0	3.79e-07	0.466807	8.12e-05	0	0.451593	0	0	0.598724	0	2.87e-06	0.502257	0.000571421	6.14e-06	0.565575	0.00108562	2.82e-06	0.496161	0.000568364	7.27e-07	0.52808	0.000137668	0	0.512094	0	1.18e-06	0.437845	0.000269502	0	0.606098	0	0	0.395458	0	3.91e-07	0.370737	0.000105466	1.52e-06
PWY0-1319: CDP-diacylglycerol biosynthesis II	g__Gordonibacter.s__Gordonibacter_pamelaeae	0.0280166	0.0280166	0.0104274		1.99e-06	1.76e-05	1e-05	5.02e-05	0	0.497732	0	0	0.466807	0	0	0.451593	0	0	0.598724	0	0	0.502257	0	0	0.565575	0	0	0.496161	0	0	0.52808	0	0	0.512094	0	0	0.437845	0	0	0.606098	0	0	0.395458	0	0	0.370737	0	0
PWY0-1319: CDP-diacylglycerol biosynthesis II	g__Haemophilus.s__Haemophilus_parainfluenzae	0.0323541	0.0323541	0.00989562		0.000359492	0.00123832	0.000151668	0.000830036	0	0.497732	0	4.42e-07	0.466807	9.47e-05	0	0.451593	0	0	0.598724	0	0	0.502257	0	0	0.565575	0	0	0.496161	0	0	0.52808	0	0	0.512094	0	0	0.437845	0	0	0.606098	0	0	0.395458	0	6.57e-07	0.370737	0.000177215	0
PWY0-1319: CDP-diacylglycerol biosynthesis II	g__Lachnospiraceae_noname.s__Lachnospiraceae_bacterium_1_1_57FAA	0.0286968	0.0286968	0.0103386		7.73e-05	0.000209355	0.000140036	0.000366239	0	0.497732	0	0	0.466807	0	0	0.451593	0	1.52e-06	0.598724	0.000253873	6.19e-07	0.502257	0.000123244	0	0.565575	0	0	0.496161	0	6.82e-06	0.52808	0.00129147	2.37e-06	0.512094	0.000462805	0	0.437845	0	0	0.606098	0	0	0.395458	0	0	0.370737	0	0
PWY0-1319: CDP-diacylglycerol biosynthesis II	g__Lachnospiraceae_noname.s__Lachnospiraceae_bacterium_3_1_46FAA	0.00259468	0.00259468	0.0195088		8.35e-05	0.000217337	0.000197787	0.000507364	8.16e-07	0.497732	0.000163944	0	0.466807	0	0	0.451593	0	2.01e-06	0.598724	0.000335714	6.16e-07	0.502257	0.000122646	2.14e-06	0.565575	0.000378376	0	0.496161	0	1e-05	0.52808	0.00189365	2.49e-06	0.512094	0.000486239	0	0.437845	0	0	0.606098	0	0	0.395458	0	0	0.370737	0	2.48e-06
PWY0-1319: CDP-diacylglycerol biosynthesis II	g__Parabacteroides.s__Parabacteroides_distasonis	0.00744908	0.00744908	0.0154309		0.000575074	0.00093984	0.000914746	0.00161129	0	0.497732	0	1.15e-06	0.466807	0.000246354	2.59e-06	0.451593	0.000573526	9.53e-06	0.598724	0.00159172	4.18e-06	0.502257	0.000832243	1.07e-06	0.565575	0.000189188	0	0.496161	0	9.43e-07	0.52808	0.000178571	0	0.512094	0	2.32e-06	0.437845	0.000529867	4.04e-07	0.606098	6.67e-05	6.72e-06	0.395458	0.0016993	0	0.370737	0	0
PWY0-1319: CDP-diacylglycerol biosynthesis II	g__Roseburia.s__Roseburia_intestinalis	0.0106511	0.0106511	0.0140643		0.000527886	0.00118221	0.000291591	0.000785399	3.17e-07	0.497732	6.37e-05	7.93e-07	0.466807	0.000169877	1.27e-06	0.451593	0.000281227	0	0.598724	0	3.52e-06	0.502257	0.000700836	0	0.565575	0	5.13e-07	0.496161	0.000103394	0	0.52808	0	2.28e-06	0.512094	0.000445231	0	0.437845	0	2.68e-06	0.606098	0.000442173	3.17e-06	0.395458	0.000801602	0	0.370737	0	6.27e-06
PWY0-1319: CDP-diacylglycerol biosynthesis II	g__Roseburia.s__Roseburia_inulinivorans	0.00475193	0.00475193	0.0171616		0.00105267	0.00193453	0.000625508	0.00127974	0	0.497732	0	5.55e-06	0.466807	0.00118893	5.03e-07	0.451593	0.000111384	0	0.598724	0	6.46e-07	0.502257	0.000128619	1.18e-06	0.565575	0.000208637	1.28e-06	0.496161	0.000257981	2.65e-07	0.52808	5.02e-05	5.29e-06	0.512094	0.00103301	5.39e-07	0.437845	0.000123103	3.1e-06	0.606098	0.000511468	0	0.395458	0	0	0.370737	0	6.37e-06
PWY0-1319: CDP-diacylglycerol biosynthesis II	g__Ruminococcus.s__Ruminococcus_bromii	0.0154197	0.0154197	0.0126615		0.00136795	0.00261519	0.00204851	0.00326739	7.76e-06	0.497732	0.00155907	2.64e-05	0.466807	0.00565544	7.19e-05	0.451593	0.0159214	0	0.598724	0	0	0.502257	0	8.72e-05	0.565575	0.0154179	3.46e-05	0.496161	0.00697354	4.56e-05	0.52808	0.00863505	0	0.512094	0	0	0.437845	0	2.73e-05	0.606098	0.00450422	9.65e-06	0.395458	0.00244021	2.02e-06	0.370737	0.000544861	3.12e-05
PWY0-1319: CDP-diacylglycerol biosynthesis II	g__Ruminococcus.s__Ruminococcus_sp_5_1_39BFAA	0.00266796	0.00266796	0.0194003		0.000788039	0.00179363	0.0014876	0.00291873	0	0.497732	0	1.43e-06	0.466807	0.000306336	2.06e-05	0.451593	0.00456163	4.22e-06	0.598724	0.000704832	3.39e-05	0.502257	0.00674953	9.39e-06	0.565575	0.00166026	2.89e-05	0.496161	0.00582472	2.4e-06	0.52808	0.000454476	3.85e-05	0.512094	0.00751815	0	0.437845	0	1.13e-05	0.606098	0.00186438	0	0.395458	0	0	0.370737	0	3.72e-05
PWY0-1319: CDP-diacylglycerol biosynthesis II	g__Subdoligranulum.s__Subdoligranulum_sp_4_3_54A2FAA	0.0131818	0.0131818	0.0132546		4.36e-05	0.000193501	0.000116448	0.000384181	0	0.497732	0	0	0.466807	0	2.45e-06	0.451593	0.000542524	0	0.598724	0	0	0.502257	0	0	0.565575	0	0	0.496161	0	4.47e-06	0.52808	0.000846462	0	0.512094	0	0	0.437845	0	0	0.606098	0	0	0.395458	0	0	0.370737	0	0
PWY0-1586: peptidoglycan maturation (meso-diaminopimelate containing)	g__Akkermansia.s__Akkermansia_muciniphila	0.00842008	0.00842008	0.0149616		0.000535461	0.0016705	0.00114642	0.00296604	2.12e-05	0.497732	0.00425932	0	0.466807	0	3.06e-05	0.451593	0.00677602	0	0.598724	0	7.45e-06	0.502257	0.0014833	1.82e-05	0.565575	0.00321797	0	0.496161	0	1.12e-05	0.52808	0.00212089	1.02e-06	0.512094	0.000199182	4.22e-06	0.437845	0.000963811	1.59e-05	0.606098	0.00262334	5.64e-06	0.395458	0.00142619	4.14e-07	0.370737	0.00011167	6.25e-07
PWY0-1586: peptidoglycan maturation (meso-diaminopimelate containing)	g__Faecalibacterium.s__Faecalibacterium_prausnitzii	0.0368388	0.0368388	0.00941865		0.00291576	0.00345194	0.00227098	0.00315169	6.72e-07	0.497732	0.000135012	6.38e-06	0.466807	0.00136673	5.42e-07	0.451593	0.00012002	1.01e-05	0.598724	0.00168692	1.89e-05	0.502257	0.00376301	2.32e-05	0.565575	0.00410202	4.98e-06	0.496161	0.00100371	5.95e-07	0.52808	0.000112672	4.07e-05	0.512094	0.00794776	2.01e-05	0.437845	0.00459066	2.72e-05	0.606098	0.00448772	5.67e-06	0.395458	0.00143378	1.05e-06	0.370737	0.00028322	1.77e-05
PWY0-1586: peptidoglycan maturation (meso-diaminopimelate containing)	unclassified	0.00724117	0.00724117	0.0155395		0.000941036	0.00117185	0.00127417	0.00142959	4.98e-06	0.497732	0.00100054	9.43e-06	0.466807	0.00202011	2.27e-05	0.451593	0.00502665	9.68e-06	0.598724	0.00161677	1.64e-05	0.502257	0.00326526	1.53e-05	0.565575	0.00270521	2.17e-05	0.496161	0.00437358	5.2e-06	0.52808	0.000984698	0	0.512094	0	1.31e-06	0.437845	0.000299192	8.23e-06	0.606098	0.00135787	0	0.395458	0	1.13e-05	0.370737	0.00304799	1.22e-05
PWY0-166: superpathway of pyrimidine deoxyribonucleotides de novo biosynthesis (E. coli)	g__Haemophilus.s__Haemophilus_parainfluenzae	0.0427611	0.0427611	0.00887422		0.000299097	0.00107299	0.000127195	0.000736524	0	0.497732	0	7.11e-07	0.466807	0.000152311	0	0.451593	0	0	0.598724	0	0	0.502257	0	0	0.565575	0	0	0.496161	0	0	0.52808	0	0	0.512094	0	0	0.437845	0	0	0.606098	0	0	0.395458	0	0	0.370737	0	0
PWY0-845: superpathway of pyridoxal 5'-phosphate biosynthesis and salvage	g__Bacteroides.s__Bacteroides_caccae	0.027064	0.027064	0.0105557		0.000512307	0.0008415	0.000800133	0.00170958	0	0.497732	0	2.66e-06	0.466807	0.000569829	0	0.451593	0	0	0.598724	0	3.58e-07	0.502257	7.13e-05	2.12e-06	0.565575	0.00037484	0	0.496161	0	2.64e-05	0.52808	0.00499924	0	0.512094	0	1.03e-06	0.437845	0.000235243	0	0.606098	0	3.43e-06	0.395458	0.000867349	1.53e-06	0.370737	0.000412692	3.23e-06
PWY0-862: (5Z)-dodec-5-enoate biosynthesis	g__Haemophilus.s__Haemophilus_parainfluenzae	0.0452944	0.0452944	0.00866504		0.000203647	0.000733537	9.01e-05	0.000471878	2.01e-07	0.497732	4.04e-05	5.42e-07	0.466807	0.000116108	0	0.451593	0	0	0.598724	0	0	0.502257	0	0	0.565575	0	0	0.496161	0	0	0.52808	0	7.06e-07	0.512094	0.000137865	0	0.437845	0	0	0.606098	0	0	0.395458	0	0	0.370737	0	0
PWY4LZ-257: superpathway of fermentation (Chlamydomonas reinhardtii)	unclassified	0.00268992	0.00268992	0.0193684		0.00012752	0.000247435	0.000203777	0.000287275	0	0.497732	0	1.31e-06	0.466807	0.00028063	1.38e-06	0.451593	0.000305585	2.32e-06	0.598724	0.000387491	7.26e-06	0.502257	0.00144548	6.22e-06	0.565575	0.00109977	4.18e-06	0.496161	0.000842468	0	0.52808	0	3.53e-06	0.512094	0.000689326	2.54e-06	0.437845	0.000580114	2.26e-06	0.606098	0.000372877	2.93e-06	0.395458	0.000740913	1.01e-06	0.370737	0.000272431	2.7e-06
PWY66-399: gluconeogenesis III	unclassified	0.0493549	0.0493549	0.00835413		0.00015219	0.00043267	0.000248122	0.00058231	3.66e-06	0.497732	0.000735336	0	0.466807	0	5.5e-06	0.451593	0.00121791	0	0.598724	0	0	0.502257	0	4.74e-06	0.565575	0.000838086	8.53e-06	0.496161	0.0017192	0	0.52808	0	0	0.512094	0	0	0.437845	0	0	0.606098	0	0	0.395458	0	0	0.370737	0	0
PWY66-400: glycolysis VI (metazoan)	g__Haemophilus.s__Haemophilus_parainfluenzae	0.0417329	0.0417329	0.00896285		0.000283141	0.00101182	0.000119342	0.000704807	0	0.497732	0	6.41e-07	0.466807	0.000137316	0	0.451593	0	0	0.598724	0	0	0.502257	0	0	0.565575	0	0	0.496161	0	0	0.52808	0	0	0.512094	0	0	0.437845	0	0	0.606098	0	0	0.395458	0	0	0.370737	0	0
PWY66-422: D-galactose degradation V (Leloir pathway)	g__Blautia.s__Ruminococcus_obeum	0.000400002	0.000400002	0.0268472		0.000438779	0.000749868	0.000816961	0.00137021	2.06e-06	0.497732	0.000413877	5.04e-06	0.466807	0.00107967	8.91e-06	0.451593	0.00197302	8.52e-06	0.598724	0.00142303	1.29e-05	0.502257	0.00256841	2.01e-05	0.565575	0.00355391	6.51e-06	0.496161	0.00131207	1.02e-05	0.52808	0.00193152	1.63e-05	0.512094	0.00318301	3.16e-06	0.437845	0.000721716	1.82e-05	0.606098	0.00300281	3.77e-06	0.395458	0.000953325	3.69e-06	0.370737	0.000995316	7.17e-06
PWY66-422: D-galactose degradation V (Leloir pathway)	g__Coprococcus.s__Coprococcus_catus	0.000586676	0.000586676	0.0253364		7.49e-05	0.000174439	0.000153968	0.00028879	1.03e-06	0.497732	0.000206939	2.11e-06	0.466807	0.000452007	5.62e-07	0.451593	0.000124448	4.53e-06	0.598724	0.000756609	1.17e-06	0.502257	0.000232948	3.91e-06	0.565575	0.000691332	8.3e-06	0.496161	0.00167284	2.82e-06	0.52808	0.00053401	4.5e-07	0.512094	8.79e-05	7.14e-07	0.437845	0.000163071	1.63e-06	0.606098	0.000268933	7.18e-07	0.395458	0.000181562	8.94e-07	0.370737	0.000241142	2.33e-06
PWY66-422: D-galactose degradation V (Leloir pathway)	g__Erysipelotrichaceae_noname.s__Eubacterium_biforme	0.0294001	0.0294001	0.010249		0.000297926	0.00104077	0.000587005	0.00165878	1.55e-06	0.497732	0.000311413	1.41e-05	0.466807	0.00302052	1.02e-05	0.451593	0.00225867	2.12e-06	0.598724	0.000354086	0	0.502257	0	0	0.565575	0	4.87e-05	0.496161	0.00981536	2.31e-05	0.52808	0.00437433	0	0.512094	0	0	0.437845	0	0	0.606098	0	0	0.395458	0	0	0.370737	0	1.16e-05
PWY66-422: D-galactose degradation V (Leloir pathway)	g__Faecalibacterium.s__Faecalibacterium_prausnitzii	0.0193061	0.0193061	0.0118158		0.00509841	0.00486834	0.00407187	0.00450338	2.06e-06	0.497732	0.000413877	1.45e-05	0.466807	0.00310621	5.25e-06	0.451593	0.00116255	1.73e-05	0.598724	0.00288948	3.39e-05	0.502257	0.00674953	3.18e-05	0.565575	0.0056226	1.91e-05	0.496161	0.00384956	1.63e-06	0.52808	0.000308665	5.24e-05	0.512094	0.0102325	4.74e-05	0.437845	0.0108257	3.71e-05	0.606098	0.00612112	1.87e-05	0.395458	0.00472869	9.38e-06	0.370737	0.0025301	3.97e-05
PWY66-422: D-galactose degradation V (Leloir pathway)	g__Lachnospiraceae_noname.s__Lachnospiraceae_bacterium_5_1_57FAA	0.026041	0.026041	0.0106987		4.84e-06	2.61e-05	1.63e-05	7.03e-05	0	0.497732	0	0	0.466807	0	0	0.451593	0	0	0.598724	0	0	0.502257	0	0	0.565575	0	0	0.496161	0	0	0.52808	0	0	0.512094	0	0	0.437845	0	0	0.606098	0	0	0.395458	0	0	0.370737	0	0
PWY66-422: D-galactose degradation V (Leloir pathway)	g__Lachnospiraceae_noname.s__Lachnospiraceae_bacterium_5_1_63FAA	0.0458646	0.0458646	0.00861965		0.00062202	0.000931753	0.000882572	0.00167637	3.47e-06	0.497732	0.000697162	2.66e-06	0.466807	0.000569829	1.32e-05	0.451593	0.00292299	2e-05	0.598724	0.00334044	5.11e-06	0.502257	0.00101741	6.02e-06	0.565575	0.0010644	1.6e-05	0.496161	0.00322476	1.41e-05	0.52808	0.00267005	1.23e-05	0.512094	0.0024019	5.47e-06	0.437845	0.0012493	1.18e-05	0.606098	0.00194688	4.08e-06	0.395458	0.00103172	3.78e-06	0.370737	0.00101959	8.17e-06
PWY66-422: D-galactose degradation V (Leloir pathway)	g__Roseburia.s__Roseburia_intestinalis	0.00110702	0.00110702	0.0228392		0.00118116	0.00238806	0.000594683	0.00139652	2.57e-07	0.497732	5.16e-05	1.51e-06	0.466807	0.000323474	3.12e-06	0.451593	0.000690888	0	0.598724	0	5e-06	0.502257	0.000995506	3.45e-07	0.565575	6.1e-05	4.03e-06	0.496161	0.000812236	0	0.52808	0	6.08e-06	0.512094	0.00118728	1.47e-06	0.437845	0.000335735	4.02e-06	0.606098	0.000663259	5.86e-06	0.395458	0.00148183	0	0.370737	0	1.38e-05
PWY66-422: D-galactose degradation V (Leloir pathway)	g__Ruminococcus.s__Ruminococcus_bromii	0.0073038	0.0073038	0.0155065		0.00228052	0.0040173	0.00346459	0.00518665	1.06e-05	0.497732	0.00212966	3.78e-05	0.466807	0.00809756	9.39e-05	0.451593	0.0207931	0	0.598724	0	1.52e-05	0.502257	0.00302634	9.35e-05	0.565575	0.0165319	4.34e-05	0.496161	0.00874716	5.78e-05	0.52808	0.0109453	0	0.512094	0	3.55e-05	0.437845	0.00810789	3.33e-05	0.606098	0.00549416	1.32e-05	0.395458	0.0033379	3.13e-06	0.370737	0.000844265	4.08e-05
PYRIDNUCSYN-PWY: NAD biosynthesis I (from aspartate)	g__Coprococcus.s__Coprococcus_catus	0.00077727	0.00077727	0.0242287		7.77e-05	0.000188332	0.000158305	0.000297973	1.17e-06	0.497732	0.000235066	2.82e-06	0.466807	0.000604104	9.84e-07	0.451593	0.000217895	5.76e-06	0.598724	0.000962045	1.71e-06	0.502257	0.000340463	3.97e-06	0.565575	0.000701941	8.44e-06	0.496161	0.00170106	3.01e-06	0.52808	0.000569989	8.5e-07	0.512094	0.000165985	8.45e-07	0.437845	0.000192991	1.66e-06	0.606098	0.000273883	0	0.395458	0	0	0.370737	0	2.08e-06
PYRIDNUCSYN-PWY: NAD biosynthesis I (from aspartate)	g__Roseburia.s__Roseburia_intestinalis	0.0105836	0.0105836	0.0140886		0.000467606	0.00110224	0.000248718	0.000716806	0	0.497732	0	5.85e-07	0.466807	0.000125319	8.04e-07	0.451593	0.000178037	0	0.598724	0	2.64e-06	0.502257	0.000525627	0	0.565575	0	1.96e-06	0.496161	0.000395033	0	0.52808	0	2.17e-06	0.512094	0.00042375	0	0.437845	0	1.44e-06	0.606098	0.000237585	3.31e-06	0.395458	0.000837004	0	0.370737	0	7.81e-06
PYRIDNUCSYN-PWY: NAD biosynthesis I (from aspartate)	g__Ruminococcus.s__Ruminococcus_bromii	0.0114093	0.0114093	0.0138027		0.0017828	0.0033398	0.00270786	0.00429209	1.07e-05	0.497732	0.00214975	3.83e-05	0.466807	0.00820468	9.07e-05	0.451593	0.0200845	0	0.598724	0	4.35e-07	0.502257	8.66e-05	0.000102379	0.565575	0.0181018	4.61e-05	0.496161	0.00929133	5.57e-05	0.52808	0.0105476	0	0.512094	0	0	0.437845	0	3.68e-05	0.606098	0.00607162	1.2e-05	0.395458	0.00303446	2.85e-06	0.370737	0.00076874	4.75e-05
PYRIDOXSYN-PWY: pyridoxal 5'-phosphate biosynthesis I	g__Bacteroides.s__Bacteroides_caccae	0.0241618	0.0241618	0.0109772		0.000490593	0.000809044	0.00077556	0.00166255	0	0.497732	0	2.92e-06	0.466807	0.000625526	0	0.451593	0	0	0.598724	0	2.54e-07	0.502257	5.06e-05	1.88e-06	0.565575	0.000332405	0	0.496161	0	2.45e-05	0.52808	0.00463944	0	0.512094	0	1.8e-06	0.437845	0.000411104	0	0.606098	0	3.63e-06	0.395458	0.000917923	1.31e-06	0.370737	0.000353351	2.88e-06
SALVADEHYPOX-PWY: adenosine nucleotides degradation II	g__Roseburia.s__Roseburia_intestinalis	0.00814468	0.00814468	0.0150888		0.000536699	0.00130957	0.000275827	0.000770766	2.24e-07	0.497732	4.5e-05	6.72e-07	0.466807	0.000143957	1e-06	0.451593	0.000221438	0	0.598724	0	3.34e-06	0.502257	0.000664998	0	0.565575	0	1.49e-06	0.496161	0.000300306	0	0.52808	0	2.25e-06	0.512094	0.000439372	9.2e-07	0.437845	0.00021012	1.03e-06	0.606098	0.000169939	2.17e-06	0.395458	0.000548731	0	0.370737	0	9.37e-06
SER-GLYSYN-PWY: superpathway of L-serine and glycine biosynthesis I	g__Coprococcus.s__Coprococcus_catus	0.000151376	0.000151376	0.0306917		9.88e-05	0.00022088	0.000200681	0.000328545	1.24e-06	0.497732	0.00024913	2.62e-06	0.466807	0.00056126	1.13e-06	0.451593	0.000250225	5.19e-06	0.598724	0.000866843	1.28e-06	0.502257	0.00025485	4.02e-06	0.565575	0.000710781	1.11e-05	0.496161	0.00223718	4.08e-06	0.52808	0.00077261	1.05e-06	0.512094	0.00020504	6.23e-07	0.437845	0.000142288	1.61e-06	0.606098	0.000265633	4.15e-07	0.395458	0.000104942	9.47e-07	0.370737	0.000255437	3.48e-06
SER-GLYSYN-PWY: superpathway of L-serine and glycine biosynthesis I	g__Dorea.s__Dorea_formicigenerans	0.00558783	0.00558783	0.0165363		0.000189495	0.000282844	0.000277305	0.00037573	5.21e-07	0.497732	0.000104675	1.1e-06	0.466807	0.000235643	5.72e-06	0.451593	0.00126663	5.51e-06	0.598724	0.00092029	2.31e-06	0.502257	0.000459924	1.99e-06	0.565575	0.000351855	5.22e-06	0.496161	0.00105208	4.99e-06	0.52808	0.000944932	2.92e-06	0.512094	0.000570208	7.7e-07	0.437845	0.000175861	8.9e-07	0.606098	0.000146841	0	0.395458	0	6.28e-07	0.370737	0.000169393	1.28e-06
SER-GLYSYN-PWY: superpathway of L-serine and glycine biosynthesis I	g__Gordonibacter.s__Gordonibacter_pamelaeae	0.00832821	0.00832821	0.0150035		3.58e-06	2.52e-05	1.44e-05	5.41e-05	2.03e-07	0.497732	4.08e-05	0	0.466807	0	0	0.451593	0	0	0.598724	0	0	0.502257	0	0	0.565575	0	0	0.496161	0	3.32e-07	0.52808	6.29e-05	0	0.512094	0	0	0.437845	0	0	0.606098	0	0	0.395458	0	0	0.370737	0	0
SER-GLYSYN-PWY: superpathway of L-serine and glycine biosynthesis I	g__Roseburia.s__Roseburia_intestinalis	0.000695239	0.000695239	0.0246676		0.000895736	0.0020522	0.000398772	0.000970874	2.15e-07	0.497732	4.32e-05	7.82e-07	0.466807	0.000167521	1.6e-06	0.451593	0.000354302	0	0.598724	0	2.9e-06	0.502257	0.000577394	0	0.565575	0	2.8e-06	0.496161	0.000564333	0	0.52808	0	3.97e-06	0.512094	0.000775248	0	0.437845	0	2.11e-06	0.606098	0.000348128	5.09e-06	0.395458	0.00128711	0	0.370737	0	8.19e-06
SER-GLYSYN-PWY: superpathway of L-serine and glycine biosynthesis I	g__Ruminococcus.s__Ruminococcus_bromii	0.0409208	0.0409208	0.00903448		0.00239114	0.00448464	0.0033287	0.00519367	1.15e-05	0.497732	0.00231048	3.77e-05	0.466807	0.00807614	0.000106117	0.451593	0.0234984	0	0.598724	0	9.07e-07	0.502257	0.000180585	0.000134516	0.565575	0.023784	5.33e-05	0.496161	0.0107425	6e-05	0.52808	0.0113619	0	0.512094	0	0	0.437845	0	3.94e-05	0.606098	0.0065006	9.47e-06	0.395458	0.00239469	5.51e-06	0.370737	0.00148623	6.25e-05
SO4ASSIM-PWY: sulfate reduction I (assimilatory)	g__Akkermansia.s__Akkermansia_muciniphila	0.0284279	0.0284279	0.0103734		0.000435916	0.00161548	0.000907255	0.00272391	0	0.497732	0	0	0.466807	0	0	0.451593	0	0	0.598724	0	5.25e-06	0.502257	0.00104528	1.42e-05	0.565575	0.00251072	0	0.496161	0	1.48e-05	0.52808	0.0028026	2.18e-06	0.512094	0.000425703	7.77e-06	0.437845	0.0017746	1.34e-05	0.606098	0.00221086	3.87e-06	0.395458	0.000978612	0	0.370737	0	0
THRESYN-PWY: superpathway of L-threonine biosynthesis	g__Bifidobacterium.s__Bifidobacterium_adolescentis	0.00160421	0.00160421	0.0213856		0.000241984	0.00130764	0.000833693	0.00241355	0	0.497732	0	3.32e-06	0.466807	0.000711215	0	0.451593	0	0	0.598724	0	0	0.502257	0	3.49e-05	0.565575	0.00617072	1.04e-05	0.496161	0.00209609	0	0.52808	0	0	0.512094	0	0	0.437845	0	1.1e-05	0.606098	0.00181489	3.88e-06	0.395458	0.000981141	3.73e-07	0.370737	0.000100611	0.000108048
THRESYN-PWY: superpathway of L-threonine biosynthesis	g__Bifidobacterium.s__Bifidobacterium_dentium	0.0178658	0.0178658	0.0121069		2.3e-06	2.03e-05	1.11e-05	5e-05	0	0.497732	0	0	0.466807	0	0	0.451593	0	0	0.598724	0	0	0.502257	0	0	0.565575	0	0	0.496161	0	0	0.52808	0	0	0.512094	0	0	0.437845	0	0	0.606098	0	0	0.395458	0	0	0.370737	0	0
THRESYN-PWY: superpathway of L-threonine biosynthesis	g__Coprococcus.s__Coprococcus_catus	0.000269817	0.000269817	0.0284033		6.83e-05	0.000169815	0.000149388	0.0002791	8.7e-07	0.497732	0.000174793	2.04e-06	0.466807	0.000437011	4.32e-07	0.451593	9.57e-05	4.57e-06	0.598724	0.000763289	9.36e-07	0.502257	0.000186359	3.02e-06	0.565575	0.00053397	8.11e-06	0.496161	0.00163455	3.76e-06	0.52808	0.000712013	0	0.512094	0	9.29e-07	0.437845	0.000212175	1.7e-06	0.606098	0.000280483	0	0.395458	0	1.15e-06	0.370737	0.000310193	2.21e-06
THRESYN-PWY: superpathway of L-threonine biosynthesis	g__Granulicatella.s__Granulicatella_adiacens	0.0368192	0.0368192	0.0094206		2.61e-06	1.42e-05	6.28e-07	4.57e-06	0	0.497732	0	0	0.466807	0	0	0.451593	0	0	0.598724	0	0	0.502257	0	0	0.565575	0	0	0.496161	0	0	0.52808	0	0	0.512094	0	0	0.437845	0	0	0.606098	0	0	0.395458	0	0	0.370737	0	0
THRESYN-PWY: superpathway of L-threonine biosynthesis	g__Haemophilus.s__Haemophilus_parainfluenzae	0.0230183	0.0230183	0.011158		0.000319003	0.00108625	0.000128083	0.000698055	1.89e-07	0.497732	3.8e-05	8.86e-07	0.466807	0.0001898	0	0.451593	0	0	0.598724	0	0	0.502257	0	0	0.565575	0	0	0.496161	0	0	0.52808	0	0	0.512094	0	0	0.437845	0	0	0.606098	0	0	0.395458	0	0	0.370737	0	0
TRPSYN-PWY: L-tryptophan biosynthesis	g__Roseburia.s__Roseburia_intestinalis	0.0365919	0.0365919	0.00944329		0.000572193	0.00143809	0.000334836	0.000982817	1.81e-07	0.497732	3.64e-05	5.84e-07	0.466807	0.000125105	1.44e-06	0.451593	0.000318871	0	0.598724	0	3.3e-06	0.502257	0.000657034	0	0.565575	0	2.88e-06	0.496161	0.000580456	3.61e-07	0.52808	6.84e-05	3.08e-06	0.512094	0.000601452	0	0.437845	0	3.4e-06	0.606098	0.000560965	1.87e-06	0.395458	0.00047287	0	0.370737	0	1.13e-05
TRPSYN-PWY: L-tryptophan biosynthesis	unclassified	0.0327074	0.0327074	0.00985561		0.00182252	0.00247831	0.0023445	0.00270235	1.45e-06	0.497732	0.000291321	9.55e-06	0.466807	0.00204581	1.69e-05	0.451593	0.00374231	2.33e-05	0.598724	0.00389161	1.81e-05	0.502257	0.00360373	2.06e-05	0.565575	0.00364231	4.43e-05	0.496161	0.00892855	1.1e-05	0.52808	0.00208302	4.87e-05	0.512094	0.00950997	1.5e-05	0.437845	0.00342587	2.37e-05	0.606098	0.00391026	1.55e-05	0.395458	0.00391951	3.68e-06	0.370737	0.000992619	3.07e-05
[truncated: 85 more rows]
[truncated: 206 more columns]

## Sheet: Supplementary Table 3
Group	Subject ID	16S rDNA sequencing	Metabonomics	Proteomics	mRNAsequencing		Sex	Age	Height	Weight	BMI		FPG	2hFPG	RBC	HGB	PLT	WBC	ALT	AST	UA	CREA	BUN	TC	TG	HDL	LDL
[truncated: 94 more rows]

[truncated: 21 more sheets: Supplementary Table 4, Supplementary Table 5, Supplementary Table 6, Supplementary Table 7, Supplementary Table 8, Supplementary Table 9, Supplementary Table 10, Supplementary Table 11, Supplementary Table 12, Supplementary Table 13, Supplementary Table 14, Supplementary Table 15, Supplementary Table 16, Supplementary Table 17, Supplementary Table 18, Supplementary Table 19, Supplementary Table 20, Supplementary Table 21, Supplementary Table 22, Supplementary Table 23 …]
